# Supplementary material for: Microbiologically Influenced Corrosion of Aerospace-Grade Aluminum by SRB-Enriched Biofilms Isolated from the Mars Analog Lake Salda
Source: Microorganisms. 2025 Nov 8;13(11):2555. doi: 10.3390/microorganisms13112555 (PMC12654286; doi:10.3390/microorganisms13112555)
Supplement: Supplementary file 1 [file microorganisms-13-02555-s001.zip › Table S1. PDP.csv]

						XY
	CURVE (Tuba_7075_control.POTDYN.DTA)			CURVE (Tuba_7075_biotic 14d.12.03.24.POTDYN.DTA)			CURVE (Tuba_7075_biotic30d.28.03.24.POTDYN.DTA)
4,46E-08	-5,93E-01		7,77E-08	-6,93E-01		3,03E-06	-7,36E-01
4,46E-08	-5,92E-01		7,33E-08	-6,92E-01		2,97E-06	-7,35E-01
4,40E-08	-5,91E-01		7,05E-08	-6,91E-01		2,84E-06	-7,34E-01
4,26E-08	-5,90E-01		6,66E-08	-6,90E-01		2,72E-06	-7,33E-01
4,11E-08	-5,89E-01		6,45E-08	-6,89E-01		2,64E-06	-7,32E-01
3,89E-08	-5,88E-01		6,20E-08	-6,88E-01		2,57E-06	-7,31E-01
3,68E-08	-5,87E-01		6,05E-08	-6,87E-01		2,51E-06	-7,30E-01
3,50E-08	-5,86E-01		5,97E-08	-6,86E-01		2,46E-06	-7,29E-01
3,40E-08	-5,85E-01		5,85E-08	-6,85E-01		2,41E-06	-7,28E-01
3,35E-08	-5,84E-01		5,72E-08	-6,84E-01		2,36E-06	-7,27E-01
3,30E-08	-5,83E-01		5,65E-08	-6,83E-01		2,31E-06	-7,26E-01
3,20E-08	-5,82E-01		5,52E-08	-6,82E-01		2,26E-06	-7,25E-01
3,14E-08	-5,81E-01		5,39E-08	-6,81E-01		2,21E-06	-7,24E-01
3,01E-08	-5,80E-01		5,41E-08	-6,80E-01		2,16E-06	-7,23E-01
2,89E-08	-5,79E-01		5,32E-08	-6,79E-01		2,11E-06	-7,22E-01
2,81E-08	-5,78E-01		5,19E-08	-6,78E-01		2,06E-06	-7,21E-01
2,75E-08	-5,77E-01		5,19E-08	-6,77E-01		2,01E-06	-7,20E-01
2,63E-08	-5,76E-01		5,13E-08	-6,76E-01		1,96E-06	-7,19E-01
2,50E-08	-5,75E-01		5,09E-08	-6,75E-01		1,91E-06	-7,18E-01
2,36E-08	-5,74E-01		5,03E-08	-6,74E-01		1,85E-06	-7,17E-01
2,25E-08	-5,73E-01		4,98E-08	-6,73E-01		1,80E-06	-7,16E-01
2,17E-08	-5,72E-01		4,92E-08	-6,72E-01		1,75E-06	-7,15E-01
2,16E-08	-5,71E-01		4,87E-08	-6,71E-01		1,70E-06	-7,14E-01
2,10E-08	-5,70E-01		4,83E-08	-6,70E-01		1,66E-06	-7,13E-01
2,07E-08	-5,69E-01		4,79E-08	-6,69E-01		1,61E-06	-7,12E-01
2,13E-08	-5,68E-01		4,74E-08	-6,68E-01		1,56E-06	-7,11E-01
2,15E-08	-5,67E-01		4,71E-08	-6,67E-01		1,51E-06	-7,10E-01
2,16E-08	-5,66E-01		4,68E-08	-6,66E-01		1,47E-06	-7,09E-01
2,17E-08	-5,65E-01		4,65E-08	-6,65E-01		1,42E-06	-7,08E-01
2,16E-08	-5,64E-01		4,63E-08	-6,64E-01		1,38E-06	-7,07E-01
2,16E-08	-5,63E-01		4,61E-08	-6,63E-01		1,34E-06	-7,06E-01
2,17E-08	-5,62E-01		4,60E-08	-6,62E-01		1,29E-06	-7,05E-01
2,16E-08	-5,61E-01		4,58E-08	-6,61E-01		1,25E-06	-7,04E-01
2,18E-08	-5,60E-01		4,56E-08	-6,60E-01		1,21E-06	-7,03E-01
2,19E-08	-5,59E-01		4,53E-08	-6,59E-01		1,17E-06	-7,02E-01
2,21E-08	-5,58E-01		4,52E-08	-6,58E-01		1,13E-06	-7,01E-01
2,25E-08	-5,57E-01		4,49E-08	-6,57E-01		1,10E-06	-7,00E-01
2,27E-08	-5,56E-01		4,46E-08	-6,56E-01		1,06E-06	-6,99E-01
2,27E-08	-5,55E-01		4,44E-08	-6,55E-01		1,03E-06	-6,98E-01
2,26E-08	-5,54E-01		4,43E-08	-6,54E-01		9,90E-07	-6,97E-01
2,23E-08	-5,53E-01		4,41E-08	-6,53E-01		9,57E-07	-6,96E-01
2,20E-08	-5,52E-01		4,39E-08	-6,52E-01		9,25E-07	-6,95E-01
2,16E-08	-5,51E-01		4,37E-08	-6,51E-01		8,94E-07	-6,94E-01
2,10E-08	-5,50E-01		4,34E-08	-6,50E-01		8,63E-07	-6,93E-01
2,02E-08	-5,49E-01		4,34E-08	-6,49E-01		8,33E-07	-6,92E-01
1,95E-08	-5,48E-01		4,32E-08	-6,48E-01		8,05E-07	-6,91E-01
1,89E-08	-5,47E-01		4,30E-08	-6,47E-01		7,78E-07	-6,90E-01
1,84E-08	-5,46E-01		4,27E-08	-6,46E-01		7,50E-07	-6,89E-01
1,84E-08	-5,45E-01		4,26E-08	-6,45E-01		7,24E-07	-6,88E-01
1,76E-08	-5,44E-01		4,22E-08	-6,44E-01		6,99E-07	-6,87E-01
1,67E-08	-5,43E-01		4,20E-08	-6,43E-01		6,74E-07	-6,86E-01
1,58E-08	-5,42E-01		4,16E-08	-6,42E-01		6,54E-07	-6,85E-01
1,49E-08	-5,41E-01		4,15E-08	-6,41E-01		6,27E-07	-6,84E-01
1,38E-08	-5,40E-01		4,12E-08	-6,40E-01		6,05E-07	-6,83E-01
1,32E-08	-5,39E-01		4,09E-08	-6,39E-01		5,83E-07	-6,82E-01
1,27E-08	-5,38E-01		4,05E-08	-6,38E-01		5,62E-07	-6,81E-01
1,23E-08	-5,37E-01		4,01E-08	-6,37E-01		5,42E-07	-6,80E-01
1,23E-08	-5,36E-01		3,98E-08	-6,36E-01		5,23E-07	-6,79E-01
1,18E-08	-5,35E-01		3,96E-08	-6,35E-01		5,04E-07	-6,78E-01
1,14E-08	-5,34E-01		3,93E-08	-6,34E-01		4,85E-07	-6,77E-01
1,11E-08	-5,33E-01		3,91E-08	-6,33E-01		4,67E-07	-6,76E-01
1,07E-08	-5,32E-01		3,88E-08	-6,32E-01		4,50E-07	-6,75E-01
1,04E-08	-5,31E-01		3,88E-08	-6,31E-01		4,34E-07	-6,74E-01
1,02E-08	-5,30E-01		3,88E-08	-6,30E-01		4,18E-07	-6,73E-01
9,92E-09	-5,29E-01		3,87E-08	-6,29E-01		4,03E-07	-6,72E-01
9,64E-09	-5,28E-01		3,86E-08	-6,28E-01		3,88E-07	-6,71E-01
9,39E-09	-5,27E-01		3,84E-08	-6,27E-01		3,74E-07	-6,70E-01
9,11E-09	-5,26E-01		3,81E-08	-6,26E-01		3,60E-07	-6,69E-01
8,90E-09	-5,25E-01		3,77E-08	-6,25E-01		3,46E-07	-6,68E-01
8,64E-09	-5,24E-01		3,74E-08	-6,24E-01		3,33E-07	-6,67E-01
8,28E-09	-5,23E-01		3,72E-08	-6,23E-01		3,21E-07	-6,66E-01
7,90E-09	-5,22E-01		3,70E-08	-6,22E-01		3,09E-07	-6,65E-01
7,52E-09	-5,21E-01		3,67E-08	-6,21E-01		2,97E-07	-6,64E-01
7,19E-09	-5,20E-01		3,64E-08	-6,20E-01		2,85E-07	-6,63E-01
6,79E-09	-5,19E-01		3,60E-08	-6,19E-01		2,74E-07	-6,62E-01
6,34E-09	-5,18E-01		3,58E-08	-6,18E-01		2,64E-07	-6,61E-01
5,79E-09	-5,17E-01		3,56E-08	-6,17E-01		2,54E-07	-6,60E-01
5,37E-09	-5,16E-01		3,55E-08	-6,16E-01		2,44E-07	-6,59E-01
4,89E-09	-5,15E-01		3,52E-08	-6,15E-01		2,35E-07	-6,58E-01
4,42E-09	-5,14E-01		3,51E-08	-6,14E-01		2,25E-07	-6,57E-01
4,00E-09	-5,13E-01		3,49E-08	-6,13E-01		2,16E-07	-6,56E-01
3,53E-09	-5,12E-01		3,46E-08	-6,12E-01		2,08E-07	-6,55E-01
3,07E-09	-5,11E-01		3,46E-08	-6,11E-01		2,00E-07	-6,54E-01
2,65E-09	-5,10E-01		3,44E-08	-6,10E-01		1,92E-07	-6,53E-01
2,38E-09	-5,09E-01		3,46E-08	-6,09E-01		1,84E-07	-6,52E-01
1,99E-09	-5,08E-01		3,46E-08	-6,08E-01		1,77E-07	-6,51E-01
1,89E-09	-5,07E-01		3,45E-08	-6,07E-01		1,70E-07	-6,50E-01
1,56E-09	-5,06E-01		3,43E-08	-6,06E-01		1,63E-07	-6,49E-01
1,20E-09	-5,05E-01		3,42E-08	-6,05E-01		1,56E-07	-6,48E-01
8,23E-10	-5,04E-01		3,40E-08	-6,04E-01		1,50E-07	-6,47E-01
6,62E-10	-5,03E-01		3,38E-08	-6,03E-01		1,44E-07	-6,46E-01
3,39E-10	-5,02E-01		3,35E-08	-6,02E-01		1,38E-07	-6,45E-01
1,86E-11	-5,01E-01		3,32E-08	-6,01E-01		1,32E-07	-6,44E-01
4,66E-10	-5,00E-01		3,28E-08	-6,00E-01		1,27E-07	-6,43E-01
7,98E-10	-4,99E-01		3,27E-08	-5,99E-01		1,22E-07	-6,42E-01
1,09E-09	-4,98E-01		3,24E-08	-5,98E-01		1,16E-07	-6,41E-01
1,43E-09	-4,97E-01		3,22E-08	-5,97E-01		1,11E-07	-6,40E-01
1,89E-09	-4,96E-01		3,18E-08	-5,96E-01		1,07E-07	-6,39E-01
2,18E-09	-4,95E-01		3,14E-08	-5,95E-01		1,02E-07	-6,38E-01
2,40E-09	-4,94E-01		3,12E-08	-5,94E-01		9,77E-08	-6,37E-01
2,57E-09	-4,93E-01		3,08E-08	-5,93E-01		9,31E-08	-6,36E-01
2,87E-09	-4,92E-01		3,06E-08	-5,92E-01		8,92E-08	-6,35E-01
3,00E-09	-4,91E-01		3,04E-08	-5,91E-01		8,51E-08	-6,34E-01
3,04E-09	-4,90E-01		3,03E-08	-5,90E-01		8,14E-08	-6,33E-01
2,94E-09	-4,89E-01		3,01E-08	-5,89E-01		7,78E-08	-6,32E-01
2,85E-09	-4,88E-01		3,00E-08	-5,88E-01		7,40E-08	-6,31E-01
2,81E-09	-4,87E-01		2,99E-08	-5,87E-01		7,05E-08	-6,30E-01
2,68E-09	-4,86E-01		2,98E-08	-5,86E-01		6,75E-08	-6,29E-01
2,71E-09	-4,85E-01		2,97E-08	-5,85E-01		6,42E-08	-6,28E-01
2,65E-09	-4,84E-01		2,96E-08	-5,84E-01		6,10E-08	-6,27E-01
2,80E-09	-4,83E-01		2,91E-08	-5,83E-01		5,81E-08	-6,26E-01
2,95E-09	-4,82E-01		2,89E-08	-5,82E-01		5,54E-08	-6,25E-01
3,24E-09	-4,81E-01		2,87E-08	-5,81E-01		5,28E-08	-6,24E-01
3,50E-09	-4,80E-01		2,85E-08	-5,80E-01		5,00E-08	-6,23E-01
3,83E-09	-4,79E-01		2,81E-08	-5,79E-01		4,76E-08	-6,22E-01
4,20E-09	-4,78E-01		2,78E-08	-5,78E-01		4,52E-08	-6,21E-01
4,65E-09	-4,77E-01		2,78E-08	-5,77E-01		4,30E-08	-6,20E-01
5,12E-09	-4,76E-01		2,77E-08	-5,76E-01		4,06E-08	-6,19E-01
5,58E-09	-4,75E-01		2,75E-08	-5,75E-01		3,86E-08	-6,18E-01
6,22E-09	-4,74E-01		2,73E-08	-5,74E-01		3,70E-08	-6,17E-01
6,89E-09	-4,73E-01		2,71E-08	-5,73E-01		3,49E-08	-6,16E-01
7,57E-09	-4,72E-01		2,69E-08	-5,72E-01		3,32E-08	-6,15E-01
8,13E-09	-4,71E-01		2,68E-08	-5,71E-01		3,15E-08	-6,14E-01
8,72E-09	-4,70E-01		2,66E-08	-5,70E-01		3,04E-08	-6,13E-01
9,38E-09	-4,69E-01		2,63E-08	-5,69E-01		2,89E-08	-6,12E-01
1,00E-08	-4,68E-01		2,61E-08	-5,68E-01		2,78E-08	-6,11E-01
1,06E-08	-4,67E-01		2,61E-08	-5,67E-01		2,68E-08	-6,10E-01
1,11E-08	-4,66E-01		2,58E-08	-5,66E-01		2,60E-08	-6,09E-01
1,16E-08	-4,65E-01		2,56E-08	-5,65E-01		2,53E-08	-6,08E-01
1,21E-08	-4,64E-01		2,53E-08	-5,64E-01		2,47E-08	-6,07E-01
1,26E-08	-4,63E-01		2,51E-08	-5,63E-01		2,41E-08	-6,06E-01
1,29E-08	-4,62E-01		2,49E-08	-5,62E-01		2,36E-08	-6,05E-01
1,33E-08	-4,61E-01		2,44E-08	-5,61E-01		2,30E-08	-6,04E-01
1,38E-08	-4,60E-01		2,41E-08	-5,60E-01		2,27E-08	-6,03E-01
1,42E-08	-4,59E-01		2,38E-08	-5,59E-01		2,21E-08	-6,02E-01
1,46E-08	-4,58E-01		2,34E-08	-5,58E-01		2,19E-08	-6,01E-01
1,50E-08	-4,57E-01		2,32E-08	-5,57E-01		2,17E-08	-6,00E-01
1,54E-08	-4,56E-01		2,30E-08	-5,56E-01		2,14E-08	-5,99E-01
1,57E-08	-4,55E-01		2,29E-08	-5,55E-01		2,09E-08	-5,98E-01
1,59E-08	-4,54E-01		2,27E-08	-5,54E-01		2,07E-08	-5,97E-01
1,70E-08	-4,53E-01		2,27E-08	-5,53E-01		2,30E-08	-5,96E-01
1,79E-08	-4,52E-01		2,24E-08	-5,52E-01		2,31E-08	-5,95E-01
1,79E-08	-4,51E-01		2,19E-08	-5,51E-01		2,20E-08	-5,94E-01
1,84E-08	-4,50E-01		2,20E-08	-5,50E-01		2,15E-08	-5,93E-01
1,87E-08	-4,49E-01		2,17E-08	-5,49E-01		2,12E-08	-5,92E-01
1,97E-08	-4,48E-01		2,15E-08	-5,48E-01		2,08E-08	-5,91E-01
2,01E-08	-4,47E-01		2,10E-08	-5,47E-01		2,03E-08	-5,90E-01
1,96E-08	-4,46E-01		2,08E-08	-5,46E-01		1,99E-08	-5,89E-01
1,91E-08	-4,45E-01		2,08E-08	-5,45E-01		1,98E-08	-5,88E-01
1,92E-08	-4,44E-01		2,06E-08	-5,44E-01		1,96E-08	-5,87E-01
2,04E-08	-4,43E-01		2,03E-08	-5,43E-01		1,96E-08	-5,86E-01
2,05E-08	-4,42E-01		2,01E-08	-5,42E-01		1,93E-08	-5,85E-01
2,16E-08	-4,41E-01		1,99E-08	-5,41E-01		1,94E-08	-5,84E-01
2,26E-08	-4,40E-01		1,96E-08	-5,40E-01		1,90E-08	-5,83E-01
2,27E-08	-4,39E-01		1,93E-08	-5,39E-01		1,91E-08	-5,82E-01
2,19E-08	-4,38E-01		1,90E-08	-5,38E-01		1,88E-08	-5,81E-01
			1,86E-08	-5,37E-01		1,88E-08	-5,80E-01
			1,82E-08	-5,36E-01		1,85E-08	-5,79E-01
			1,78E-08	-5,35E-01		1,85E-08	-5,78E-01
			1,74E-08	-5,34E-01		1,82E-08	-5,77E-01
			1,70E-08	-5,33E-01		1,80E-08	-5,76E-01
			1,68E-08	-5,32E-01		1,79E-08	-5,75E-01
			1,65E-08	-5,31E-01		1,78E-08	-5,74E-01
			1,62E-08	-5,30E-01		1,81E-08	-5,73E-01
			1,59E-08	-5,29E-01		1,77E-08	-5,72E-01
			1,57E-08	-5,28E-01		1,74E-08	-5,71E-01
			1,54E-08	-5,27E-01		1,72E-08	-5,70E-01
			1,52E-08	-5,26E-01		1,71E-08	-5,69E-01
			1,50E-08	-5,25E-01		1,69E-08	-5,68E-01
			1,49E-08	-5,24E-01		1,68E-08	-5,67E-01
			1,48E-08	-5,23E-01		1,67E-08	-5,66E-01
			1,46E-08	-5,22E-01		1,65E-08	-5,65E-01
			1,46E-08	-5,21E-01		1,64E-08	-5,64E-01
			1,43E-08	-5,20E-01		1,63E-08	-5,63E-01
			1,43E-08	-5,19E-01		1,61E-08	-5,62E-01
			1,41E-08	-5,18E-01		1,60E-08	-5,61E-01
			1,38E-08	-5,17E-01		1,58E-08	-5,60E-01
			1,35E-08	-5,16E-01		1,56E-08	-5,59E-01
			1,31E-08	-5,15E-01		1,54E-08	-5,58E-01
			1,28E-08	-5,14E-01		1,53E-08	-5,57E-01
			1,24E-08	-5,13E-01		1,51E-08	-5,56E-01
			1,21E-08	-5,12E-01		1,49E-08	-5,55E-01
			1,16E-08	-5,11E-01		1,46E-08	-5,54E-01
			1,11E-08	-5,10E-01		1,45E-08	-5,53E-01
			1,09E-08	-5,09E-01		1,43E-08	-5,52E-01
			1,05E-08	-5,08E-01		1,40E-08	-5,51E-01
			1,02E-08	-5,07E-01		1,38E-08	-5,50E-01
			9,90E-09	-5,06E-01		1,37E-08	-5,49E-01
			9,68E-09	-5,05E-01		1,35E-08	-5,48E-01
			9,48E-09	-5,04E-01		1,31E-08	-5,47E-01
			9,26E-09	-5,03E-01		1,26E-08	-5,46E-01
			9,11E-09	-5,02E-01		1,24E-08	-5,45E-01
			8,89E-09	-5,01E-01		1,23E-08	-5,44E-01
			8,74E-09	-5,00E-01		1,21E-08	-5,43E-01
			8,55E-09	-4,99E-01		1,17E-08	-5,42E-01
			8,44E-09	-4,98E-01		1,15E-08	-5,41E-01
			8,32E-09	-4,97E-01		1,12E-08	-5,40E-01
			8,24E-09	-4,96E-01		1,10E-08	-5,39E-01
			8,04E-09	-4,95E-01		1,07E-08	-5,38E-01
			7,86E-09	-4,94E-01		1,03E-08	-5,37E-01
			7,48E-09	-4,93E-01		9,87E-09	-5,36E-01
			7,22E-09	-4,92E-01		9,59E-09	-5,35E-01
			6,95E-09	-4,91E-01		9,19E-09	-5,34E-01
			6,76E-09	-4,90E-01		8,92E-09	-5,33E-01
			6,55E-09	-4,89E-01		8,31E-09	-5,32E-01
			6,41E-09	-4,88E-01		8,03E-09	-5,31E-01
			6,24E-09	-4,87E-01		7,43E-09	-5,30E-01
			6,11E-09	-4,86E-01		7,36E-09	-5,29E-01
			5,92E-09	-4,85E-01		6,51E-09	-5,28E-01
			5,96E-09	-4,84E-01		6,17E-09	-5,27E-01
			5,90E-09	-4,83E-01		5,55E-09	-5,26E-01
			6,00E-09	-4,82E-01		5,34E-09	-5,25E-01
			5,88E-09	-4,81E-01		4,55E-09	-5,24E-01
			5,84E-09	-4,80E-01		4,13E-09	-5,23E-01
			5,66E-09	-4,79E-01		3,34E-09	-5,22E-01
			5,60E-09	-4,78E-01		2,98E-09	-5,21E-01
			5,56E-09	-4,77E-01		2,18E-09	-5,20E-01
			5,30E-09	-4,76E-01		1,55E-09	-5,19E-01
			5,08E-09	-4,75E-01		8,93E-10	-5,18E-01
			4,76E-09	-4,74E-01		1,33E-10	-5,17E-01
			4,40E-09	-4,73E-01		6,14E-10	-5,16E-01
			4,01E-09	-4,72E-01		1,50E-09	-5,15E-01
			3,71E-09	-4,71E-01		2,27E-09	-5,14E-01
			3,23E-09	-4,70E-01		3,14E-09	-5,13E-01
			2,89E-09	-4,69E-01		4,17E-09	-5,12E-01
			2,41E-09	-4,68E-01		5,07E-09	-5,11E-01
			2,27E-09	-4,67E-01		6,12E-09	-5,10E-01
			2,18E-09	-4,66E-01		7,20E-09	-5,09E-01
			2,02E-09	-4,65E-01		8,30E-09	-5,08E-01
			1,97E-09	-4,64E-01		9,40E-09	-5,07E-01
			1,77E-09	-4,63E-01		1,06E-08	-5,06E-01
			1,50E-09	-4,62E-01		1,16E-08	-5,05E-01
			1,15E-09	-4,61E-01		1,29E-08	-5,04E-01
			9,73E-10	-4,60E-01		1,43E-08	-5,03E-01
			7,71E-10	-4,59E-01		1,56E-08	-5,02E-01
			5,78E-10	-4,58E-01		1,67E-08	-5,01E-01
			3,90E-10	-4,57E-01		1,82E-08	-5,00E-01
			2,34E-10	-4,56E-01		1,95E-08	-4,99E-01
			2,26E-10	-4,55E-01		2,11E-08	-4,98E-01
			5,81E-10	-4,54E-01		2,25E-08	-4,97E-01
			9,95E-10	-4,53E-01		2,42E-08	-4,96E-01
			1,21E-09	-4,52E-01		2,55E-08	-4,95E-01
			1,55E-09	-4,51E-01		2,73E-08	-4,94E-01
			1,86E-09	-4,50E-01		2,87E-08	-4,93E-01
			2,25E-09	-4,49E-01		3,02E-08	-4,92E-01
			2,58E-09	-4,48E-01		3,18E-08	-4,91E-01
			2,77E-09	-4,47E-01		3,33E-08	-4,90E-01
			2,88E-09	-4,46E-01		3,50E-08	-4,89E-01
			2,98E-09	-4,45E-01		3,61E-08	-4,88E-01
			3,03E-09	-4,44E-01		3,79E-08	-4,87E-01
			3,06E-09	-4,43E-01		3,95E-08	-4,86E-01
			3,18E-09	-4,42E-01		4,10E-08	-4,85E-01
			3,27E-09	-4,41E-01		4,26E-08	-4,84E-01
			3,28E-09	-4,40E-01		4,43E-08	-4,83E-01
			3,42E-09	-4,39E-01		4,60E-08	-4,82E-01
			3,52E-09	-4,38E-01		4,76E-08	-4,81E-01
			3,56E-09	-4,37E-01		4,88E-08	-4,80E-01
			3,61E-09	-4,36E-01		5,07E-08	-4,79E-01
			3,47E-09	-4,35E-01		5,22E-08	-4,78E-01
			3,51E-09	-4,34E-01		5,40E-08	-4,77E-01
			3,50E-09	-4,33E-01		5,56E-08	-4,76E-01
			3,52E-09	-4,32E-01		5,72E-08	-4,75E-01
			3,66E-09	-4,31E-01		5,89E-08	-4,74E-01
			3,72E-09	-4,30E-01		6,03E-08	-4,73E-01
			3,76E-09	-4,29E-01		6,18E-08	-4,72E-01
			3,85E-09	-4,28E-01		6,35E-08	-4,71E-01
			3,95E-09	-4,27E-01		6,50E-08	-4,70E-01
			4,09E-09	-4,26E-01		6,70E-08	-4,69E-01
			4,12E-09	-4,25E-01		6,86E-08	-4,68E-01
			4,22E-09	-4,24E-01		7,02E-08	-4,67E-01
			4,31E-09	-4,23E-01		7,18E-08	-4,66E-01
			4,57E-09	-4,22E-01		7,33E-08	-4,65E-01
			4,67E-09	-4,21E-01		7,49E-08	-4,64E-01
			4,95E-09	-4,20E-01		7,62E-08	-4,63E-01
			5,15E-09	-4,19E-01		7,76E-08	-4,62E-01
			5,47E-09	-4,18E-01		7,93E-08	-4,61E-01
			5,72E-09	-4,17E-01		8,07E-08	-4,60E-01
			6,04E-09	-4,16E-01		8,24E-08	-4,59E-01
			6,21E-09	-4,15E-01		8,33E-08	-4,58E-01
			6,46E-09	-4,14E-01		8,50E-08	-4,57E-01
			6,70E-09	-4,13E-01		8,62E-08	-4,56E-01
			7,07E-09	-4,12E-01		8,77E-08	-4,55E-01
			7,24E-09	-4,11E-01		8,89E-08	-4,54E-01
			7,44E-09	-4,10E-01		9,04E-08	-4,53E-01
			7,52E-09	-4,09E-01		9,20E-08	-4,52E-01
			7,74E-09	-4,08E-01		9,32E-08	-4,51E-01
			7,99E-09	-4,07E-01		9,44E-08	-4,50E-01
			8,07E-09	-4,06E-01		9,56E-08	-4,49E-01
			8,25E-09	-4,05E-01		9,65E-08	-4,48E-01
			8,47E-09	-4,04E-01		9,81E-08	-4,47E-01
			8,72E-09	-4,03E-01		9,92E-08	-4,46E-01
			8,93E-09	-4,02E-01		1,00E-07	-4,45E-01
			9,15E-09	-4,01E-01		1,01E-07	-4,44E-01
			9,39E-09	-4,00E-01		1,02E-07	-4,43E-01
			9,54E-09	-3,99E-01		1,03E-07	-4,42E-01
			9,60E-09	-3,98E-01		1,04E-07	-4,41E-01
			9,82E-09	-3,97E-01		1,05E-07	-4,40E-01
			9,96E-09	-3,96E-01		1,06E-07	-4,39E-01
			1,01E-08	-3,95E-01		1,07E-07	-4,38E-01
			1,03E-08	-3,94E-01		1,07E-07	-4,37E-01
			1,04E-08	-3,93E-01		1,08E-07	-4,36E-01
			1,04E-08	-3,92E-01		1,09E-07	-4,35E-01
			1,05E-08	-3,91E-01		1,09E-07	-4,34E-01
			1,06E-08	-3,90E-01		1,10E-07	-4,33E-01
			1,06E-08	-3,89E-01		1,10E-07	-4,32E-01
			1,09E-08	-3,88E-01		1,11E-07	-4,31E-01
			1,10E-08	-3,87E-01		1,10E-07	-4,30E-01
			1,12E-08	-3,86E-01		1,12E-07	-4,29E-01
			1,12E-08	-3,85E-01		1,12E-07	-4,28E-01
			1,16E-08	-3,84E-01		1,12E-07	-4,27E-01
			1,16E-08	-3,83E-01		1,12E-07	-4,26E-01
			1,17E-08	-3,82E-01		1,12E-07	-4,25E-01
			1,18E-08	-3,81E-01		1,12E-07	-4,24E-01
			1,19E-08	-3,80E-01		1,12E-07	-4,23E-01
			1,19E-08	-3,79E-01		1,12E-07	-4,22E-01
			1,20E-08	-3,78E-01		1,12E-07	-4,21E-01
			1,20E-08	-3,77E-01		1,12E-07	-4,20E-01
			1,21E-08	-3,76E-01		1,12E-07	-4,19E-01
			1,23E-08	-3,75E-01		1,12E-07	-4,18E-01
			1,27E-08	-3,74E-01		1,12E-07	-4,17E-01
			1,30E-08	-3,73E-01		1,12E-07	-4,16E-01
			1,35E-08	-3,72E-01		1,12E-07	-4,15E-01
			1,39E-08	-3,71E-01		1,12E-07	-4,14E-01
			1,45E-08	-3,70E-01		1,12E-07	-4,13E-01
			1,50E-08	-3,69E-01		1,12E-07	-4,12E-01
			1,55E-08	-3,68E-01		1,12E-07	-4,11E-01
			1,60E-08	-3,67E-01		1,12E-07	-4,10E-01
			1,64E-08	-3,66E-01		1,12E-07	-4,09E-01
			1,70E-08	-3,65E-01		1,12E-07	-4,08E-01
			1,72E-08	-3,64E-01		1,12E-07	-4,07E-01
			1,76E-08	-3,63E-01		1,12E-07	-4,06E-01
			1,78E-08	-3,62E-01		1,12E-07	-4,05E-01
			1,80E-08	-3,61E-01		1,12E-07	-4,04E-01
			1,82E-08	-3,60E-01		1,12E-07	-4,03E-01
			1,84E-08	-3,59E-01		1,12E-07	-4,02E-01
			1,85E-08	-3,58E-01		1,12E-07	-4,01E-01
			1,85E-08	-3,57E-01		1,12E-07	-4,00E-01
			1,86E-08	-3,56E-01		1,12E-07	-3,99E-01
			1,87E-08	-3,55E-01		1,13E-07	-3,98E-01
			1,88E-08	-3,54E-01		1,13E-07	-3,97E-01
			1,90E-08	-3,53E-01		1,13E-07	-3,96E-01
			1,94E-08	-3,52E-01		1,13E-07	-3,95E-01
			1,95E-08	-3,51E-01		1,13E-07	-3,94E-01
			1,97E-08	-3,50E-01		1,14E-07	-3,93E-01
			1,99E-08	-3,49E-01		1,14E-07	-3,92E-01
			1,99E-08	-3,48E-01		1,14E-07	-3,91E-01
			1,99E-08	-3,47E-01		1,14E-07	-3,90E-01
			1,99E-08	-3,46E-01		1,15E-07	-3,89E-01
			1,97E-08	-3,45E-01		1,15E-07	-3,88E-01
			1,98E-08	-3,44E-01		1,15E-07	-3,87E-01
			1,99E-08	-3,43E-01		1,16E-07	-3,86E-01
			2,00E-08	-3,42E-01		1,16E-07	-3,85E-01
			2,03E-08	-3,41E-01		1,16E-07	-3,84E-01
			2,05E-08	-3,40E-01		1,16E-07	-3,83E-01
			2,07E-08	-3,39E-01		1,17E-07	-3,82E-01
			2,10E-08	-3,38E-01		1,17E-07	-3,81E-01
			2,15E-08	-3,37E-01		1,17E-07	-3,80E-01
			2,21E-08	-3,36E-01		1,18E-07	-3,79E-01
			2,28E-08	-3,35E-01		1,18E-07	-3,78E-01
			2,34E-08	-3,34E-01		1,18E-07	-3,77E-01
			2,39E-08	-3,33E-01		1,19E-07	-3,76E-01
			2,43E-08	-3,32E-01		1,19E-07	-3,75E-01
			2,46E-08	-3,31E-01		1,20E-07	-3,74E-01
			2,47E-08	-3,30E-01		1,20E-07	-3,73E-01
			2,47E-08	-3,29E-01		1,20E-07	-3,72E-01
			2,47E-08	-3,28E-01		1,20E-07	-3,71E-01
			2,44E-08	-3,27E-01		1,20E-07	-3,70E-01
			2,42E-08	-3,26E-01		1,20E-07	-3,69E-01
			2,38E-08	-3,25E-01		1,20E-07	-3,68E-01
			2,35E-08	-3,24E-01		1,20E-07	-3,67E-01
			2,29E-08	-3,23E-01		1,20E-07	-3,66E-01
			2,25E-08	-3,22E-01		1,20E-07	-3,65E-01
			2,23E-08	-3,21E-01		1,20E-07	-3,64E-01
			2,22E-08	-3,20E-01		1,21E-07	-3,63E-01
			2,20E-08	-3,19E-01		1,20E-07	-3,62E-01
			2,20E-08	-3,18E-01		1,20E-07	-3,61E-01
			2,20E-08	-3,17E-01		1,20E-07	-3,60E-01
			2,22E-08	-3,16E-01		1,20E-07	-3,59E-01
			2,24E-08	-3,15E-01		1,20E-07	-3,58E-01
			2,26E-08	-3,14E-01		1,20E-07	-3,57E-01
			2,29E-08	-3,13E-01		1,20E-07	-3,56E-01
			2,33E-08	-3,12E-01		1,20E-07	-3,55E-01
			2,35E-08	-3,11E-01		1,20E-07	-3,54E-01
			2,38E-08	-3,10E-01		1,20E-07	-3,53E-01
			2,40E-08	-3,09E-01		1,20E-07	-3,52E-01
			2,39E-08	-3,08E-01		1,21E-07	-3,51E-01
			2,37E-08	-3,07E-01		1,23E-07	-3,50E-01
			2,36E-08	-3,06E-01		1,23E-07	-3,49E-01
			2,35E-08	-3,05E-01		1,23E-07	-3,48E-01
			2,36E-08	-3,04E-01		1,22E-07	-3,47E-01
			2,37E-08	-3,03E-01		1,22E-07	-3,46E-01
			2,37E-08	-3,02E-01		1,22E-07	-3,45E-01
			2,37E-08	-3,01E-01		1,22E-07	-3,44E-01
			2,38E-08	-3,00E-01		1,22E-07	-3,43E-01
			2,38E-08	-2,99E-01		1,22E-07	-3,42E-01
			2,38E-08	-2,98E-01		1,23E-07	-3,41E-01
			2,39E-08	-2,97E-01		1,23E-07	-3,40E-01
			2,39E-08	-2,96E-01		1,23E-07	-3,39E-01
			2,37E-08	-2,95E-01		1,23E-07	-3,38E-01
			2,39E-08	-2,94E-01		1,24E-07	-3,37E-01
			2,38E-08	-2,93E-01		1,24E-07	-3,36E-01
			2,38E-08	-2,92E-01		1,24E-07	-3,35E-01
			2,36E-08	-2,91E-01		1,24E-07	-3,34E-01
			2,37E-08	-2,90E-01		1,24E-07	-3,33E-01
			2,38E-08	-2,89E-01		1,24E-07	-3,32E-01
			2,38E-08	-2,88E-01		1,25E-07	-3,31E-01
			2,36E-08	-2,87E-01		1,25E-07	-3,30E-01
			2,35E-08	-2,86E-01		1,26E-07	-3,29E-01
			2,34E-08	-2,85E-01		1,27E-07	-3,28E-01
			2,35E-08	-2,84E-01		1,28E-07	-3,27E-01
			2,35E-08	-2,83E-01		1,29E-07	-3,26E-01
			2,37E-08	-2,82E-01		1,29E-07	-3,25E-01
			2,40E-08	-2,81E-01		1,30E-07	-3,24E-01
			2,42E-08	-2,80E-01		1,30E-07	-3,23E-01
			2,45E-08	-2,79E-01		1,31E-07	-3,22E-01
			2,49E-08	-2,78E-01		1,31E-07	-3,21E-01
			2,52E-08	-2,77E-01		1,32E-07	-3,20E-01
			2,54E-08	-2,76E-01		1,32E-07	-3,19E-01
			2,55E-08	-2,75E-01		1,32E-07	-3,18E-01
			2,56E-08	-2,74E-01		1,33E-07	-3,17E-01
			2,57E-08	-2,73E-01		1,34E-07	-3,16E-01
			2,59E-08	-2,72E-01		1,34E-07	-3,15E-01
			2,60E-08	-2,71E-01		1,35E-07	-3,14E-01
			2,60E-08	-2,70E-01		1,35E-07	-3,13E-01
			2,60E-08	-2,69E-01		1,36E-07	-3,12E-01
			2,59E-08	-2,68E-01		1,36E-07	-3,11E-01
			2,58E-08	-2,67E-01		1,37E-07	-3,10E-01
			2,57E-08	-2,66E-01		1,38E-07	-3,09E-01
			2,57E-08	-2,65E-01		1,38E-07	-3,08E-01
			2,57E-08	-2,64E-01		1,39E-07	-3,07E-01
			2,54E-08	-2,63E-01		1,39E-07	-3,06E-01
			2,52E-08	-2,62E-01		1,40E-07	-3,05E-01
			2,51E-08	-2,61E-01		1,41E-07	-3,04E-01
			2,51E-08	-2,60E-01		1,41E-07	-3,03E-01
			2,53E-08	-2,59E-01		1,41E-07	-3,02E-01
			2,54E-08	-2,58E-01		1,42E-07	-3,01E-01
			2,57E-08	-2,57E-01		1,42E-07	-3,00E-01
			2,59E-08	-2,56E-01		1,43E-07	-2,99E-01
			2,62E-08	-2,55E-01		1,44E-07	-2,98E-01
			2,62E-08	-2,54E-01		1,46E-07	-2,97E-01
			2,63E-08	-2,53E-01		1,45E-07	-2,96E-01
			2,64E-08	-2,52E-01		1,46E-07	-2,95E-01
			2,65E-08	-2,51E-01		1,47E-07	-2,94E-01
			2,65E-08	-2,50E-01		1,48E-07	-2,93E-01
			2,64E-08	-2,49E-01		1,49E-07	-2,92E-01
			2,64E-08	-2,48E-01		1,49E-07	-2,91E-01
			2,63E-08	-2,47E-01		1,49E-07	-2,90E-01
			2,61E-08	-2,46E-01		1,50E-07	-2,89E-01
			2,61E-08	-2,45E-01		1,51E-07	-2,88E-01
			2,59E-08	-2,44E-01		1,52E-07	-2,87E-01
			2,58E-08	-2,43E-01		1,53E-07	-2,86E-01
			2,57E-08	-2,42E-01		1,54E-07	-2,85E-01
			2,57E-08	-2,41E-01		1,55E-07	-2,84E-01
			2,58E-08	-2,40E-01		1,56E-07	-2,83E-01
			2,60E-08	-2,39E-01		1,57E-07	-2,82E-01
			2,62E-08	-2,38E-01		1,58E-07	-2,81E-01
			2,66E-08	-2,37E-01		1,59E-07	-2,80E-01
			2,69E-08	-2,36E-01		1,60E-07	-2,79E-01
			2,73E-08	-2,35E-01		1,60E-07	-2,78E-01
			2,77E-08	-2,34E-01		1,61E-07	-2,77E-01
			2,81E-08	-2,33E-01		1,63E-07	-2,76E-01
