# Supplementary material for: Microbiologically Influenced Corrosion of Aerospace-Grade Aluminum by SRB-Enriched Biofilms Isolated from the Mars Analog Lake Salda
Source: Microorganisms. 2025 Nov 8;13(11):2555. doi: 10.3390/microorganisms13112555 (PMC12654286; doi:10.3390/microorganisms13112555)
Supplement: Supplementary file 1 [file microorganisms-13-02555-s001.zip › Table S2. FTIR.csv]

Control coupon			Biotic coupon			Corrosion product
4000	95,92		4000	99,39		4000	99,24
3998	95,93		3998	99,39		3998	99,24
3996	95,93		3996	99,39		3996	99,25
3994	95,94		3994	99,39		3994	99,25
3992	95,94		3992	99,39		3992	99,25
3990	95,94		3990	99,39		3990	99,25
3988	95,95		3988	99,39		3988	99,25
3986	95,95		3986	99,39		3986	99,25
3984	95,95		3984	99,39		3984	99,25
3982	95,94		3982	99,39		3982	99,25
3980	95,94		3980	99,39		3980	99,26
3978	95,94		3978	99,39		3978	99,26
3976	95,95		3976	99,39		3976	99,26
3974	95,95		3974	99,4		3974	99,26
3972	95,95		3972	99,4		3972	99,26
3970	95,95		3970	99,39		3970	99,26
3968	95,95		3968	99,39		3968	99,26
3966	95,95		3966	99,39		3966	99,26
3964	95,94		3964	99,39		3964	99,26
3962	95,94		3962	99,39		3962	99,26
3960	95,94		3960	99,39		3960	99,26
3958	95,95		3958	99,39		3958	99,25
3956	95,95		3956	99,39		3956	99,25
3954	95,95		3954	99,39		3954	99,25
3952	95,95		3952	99,4		3952	99,25
3950	95,95		3950	99,4		3950	99,26
3948	95,94		3948	99,4		3948	99,26
3946	95,94		3946	99,4		3946	99,26
3944	95,95		3944	99,4		3944	99,26
3942	95,95		3942	99,4		3942	99,27
3940	95,95		3940	99,4		3940	99,27
3938	95,96		3938	99,4		3938	99,27
3936	95,96		3936	99,4		3936	99,27
3934	95,95		3934	99,4		3934	99,27
3932	95,95		3932	99,39		3932	99,27
3930	95,96		3930	99,39		3930	99,27
3928	95,96		3928	99,39		3928	99,27
3926	95,96		3926	99,39		3926	99,28
3924	95,96		3924	99,39		3924	99,28
3922	95,96		3922	99,38		3922	99,28
3920	95,95		3920	99,38		3920	99,29
3918	95,94		3918	99,38		3918	99,29
3916	95,94		3916	99,38		3916	99,29
3914	95,94		3914	99,38		3914	99,29
3912	95,95		3912	99,38		3912	99,29
3910	95,96		3910	99,38		3910	99,29
3908	95,96		3908	99,39		3908	99,29
3906	95,96		3906	99,39		3906	99,29
3904	95,96		3904	99,39		3904	99,29
3902	95,95		3902	99,39		3902	99,29
3900	95,94		3900	99,39		3900	99,3
3898	95,93		3898	99,39		3898	99,3
3896	95,93		3896	99,39		3896	99,31
3894	95,94		3894	99,39		3894	99,31
3892	95,95		3892	99,38		3892	99,31
3890	95,96		3890	99,38		3890	99,31
3888	95,95		3888	99,38		3888	99,31
3886	95,94		3886	99,38		3886	99,31
3884	95,93		3884	99,38		3884	99,32
3882	95,92		3882	99,38		3882	99,32
3880	95,92		3880	99,38		3880	99,32
3878	95,93		3878	99,38		3878	99,33
3876	95,93		3876	99,38		3876	99,33
3874	95,94		3874	99,38		3874	99,33
3872	95,93		3872	99,38		3872	99,33
3870	95,92		3870	99,38		3870	99,33
3868	95,91		3868	99,38		3868	99,33
3866	95,91		3866	99,37		3866	99,33
3864	95,91		3864	99,37		3864	99,34
3862	95,92		3862	99,37		3862	99,34
3860	95,93		3860	99,37		3860	99,34
3858	95,93		3858	99,37		3858	99,34
3856	95,93		3856	99,37		3856	99,34
3854	95,91		3854	99,37		3854	99,34
3852	95,9		3852	99,37		3852	99,33
3850	95,9		3850	99,37		3850	99,34
3848	95,9		3848	99,37		3848	99,34
3846	95,92		3846	99,37		3846	99,34
3844	95,93		3844	99,37		3844	99,33
3842	95,94		3842	99,37		3842	99,33
3840	95,95		3840	99,37		3840	99,34
3838	95,94		3838	99,37		3838	99,34
3836	95,92		3836	99,37		3836	99,34
3834	95,91		3834	99,37		3834	99,35
3832	95,9		3832	99,37		3832	99,35
3830	95,91		3830	99,37		3830	99,36
3828	95,93		3828	99,37		3828	99,36
3826	95,95		3826	99,37		3826	99,36
3824	95,96		3824	99,37		3824	99,37
3822	95,97		3822	99,37		3822	99,37
3820	95,96		3820	99,37		3820	99,37
3818	95,94		3818	99,36		3818	99,38
3816	95,93		3816	99,36		3816	99,39
3814	95,92		3814	99,36		3814	99,39
3812	95,94		3812	99,36		3812	99,4
3810	95,96		3810	99,36		3810	99,4
3808	95,98		3808	99,37		3808	99,41
3806	96		3806	99,37		3806	99,41
3804	96,01		3804	99,37		3804	99,41
3802	96		3802	99,37		3802	99,41
3800	95,99		3800	99,36		3800	99,42
3798	95,98		3798	99,36		3798	99,42
3796	95,98		3796	99,36		3796	99,43
3794	96		3794	99,36		3794	99,43
3792	96,02		3792	99,36		3792	99,44
3790	96,04		3790	99,36		3790	99,44
3788	96,05		3788	99,36		3788	99,43
3786	96,05		3786	99,36		3786	99,42
3784	96,05		3784	99,36		3784	99,41
3782	96,05		3782	99,36		3782	99,41
3780	96,04		3780	99,36		3780	99,43
3778	96,04		3778	99,35		3778	99,44
3776	96,05		3776	99,35		3776	99,44
3774	96,05		3774	99,35		3774	99,44
3772	96,06		3772	99,35		3772	99,45
3770	96,05		3770	99,34		3770	99,45
3768	96,04		3768	99,34		3768	99,45
3766	96,02		3766	99,34		3766	99,45
3764	96,01		3764	99,34		3764	99,45
3762	96		3762	99,34		3762	99,45
3760	96		3760	99,34		3760	99,45
3758	96,01		3758	99,34		3758	99,45
3756	96,02		3756	99,34		3756	99,45
3754	96,01		3754	99,33		3754	99,45
3752	96,01		3752	99,33		3752	99,45
3750	96		3750	99,33		3750	99,45
3748	95,98		3748	99,33		3748	99,45
3746	95,97		3746	99,33		3746	99,45
3744	95,96		3744	99,32		3744	99,45
3742	95,97		3742	99,32		3742	99,45
3740	96		3740	99,32		3740	99,45
3738	96,02		3738	99,32		3738	99,45
3736	96,03		3736	99,31		3736	99,45
3734	96,03		3734	99,31		3734	99,46
3732	96,03		3732	99,31		3732	99,46
3730	96,03		3730	99,31		3730	99,47
3728	96,03		3728	99,31		3728	99,48
3726	96,04		3726	99,3		3726	99,49
3724	96,05		3724	99,3		3724	99,5
3722	96,06		3722	99,3		3722	99,5
3720	96,07		3720	99,3		3720	99,5
3718	96,08		3718	99,29		3718	99,49
3716	96,09		3716	99,29		3716	99,49
3714	96,09		3714	99,29		3714	99,49
3712	96,09		3712	99,29		3712	99,49
3710	96,09		3710	99,29		3710	99,5
3708	96,08		3708	99,28		3708	99,5
3706	96,08		3706	99,28		3706	99,51
3704	96,07		3704	99,27		3704	99,51
3702	96,07		3702	99,27		3702	99,5
3700	96,07		3700	99,27		3700	99,49
3698	96,07		3698	99,26		3698	99,47
3696	96,06		3696	99,26		3696	99,46
3694	96,06		3694	99,25		3694	99,45
3692	96,05		3692	99,25		3692	99,44
3690	96,04		3690	99,24		3690	99,43
3688	96,02		3688	99,23		3688	99,42
3686	96,02		3686	99,22		3686	99,42
3684	96,02		3684	99,22		3684	99,41
3682	96,03		3682	99,21		3682	99,39
3680	96,04		3680	99,21		3680	99,38
3678	96,05		3678	99,2		3678	99,36
3676	96,05		3676	99,19		3676	99,34
3674	96,04		3674	99,19		3674	99,32
3672	96,03		3672	99,18		3672	99,3
3670	96,01		3670	99,17		3670	99,29
3668	95,99		3668	99,16		3668	99,28
3666	95,98		3666	99,15		3666	99,26
3664	95,99		3664	99,14		3664	99,25
3662	96		3662	99,13		3662	99,22
3660	96,01		3660	99,13		3660	99,2
3658	96,01		3658	99,12		3658	99,18
3656	96,02		3656	99,11		3656	99,15
3654	96,02		3654	99,11		3654	99,13
3652	96,01		3652	99,1		3652	99,11
3650	95,99		3650	99,09		3650	99,09
3648	95,97		3648	99,08		3648	99,07
3646	95,96		3646	99,07		3646	99,05
3644	95,96		3644	99,07		3644	99,02
3642	95,97		3642	99,06		3642	98,99
3640	95,98		3640	99,05		3640	98,96
3638	95,98		3638	99,05		3638	98,93
3636	95,97		3636	99,04		3636	98,9
3634	95,96		3634	99,04		3634	98,87
3632	95,95		3632	99,03		3632	98,84
3630	95,94		3630	99,02		3630	98,82
3628	95,92		3628	99,01		3628	98,79
3626	95,91		3626	99		3626	98,77
3624	95,91		3624	98,99		3624	98,74
3622	95,91		3622	98,97		3622	98,7
3620	95,9		3620	98,96		3620	98,67
3618	95,9		3618	98,95		3618	98,64
3616	95,9		3616	98,94		3616	98,6
3614	95,89		3614	98,92		3614	98,58
3612	95,89		3612	98,91		3612	98,55
3610	95,89		3610	98,9		3610	98,53
3608	95,88		3608	98,88		3608	98,51
3606	95,88		3606	98,87		3606	98,49
3604	95,88		3604	98,87		3604	98,47
3602	95,87		3602	98,86		3602	98,44
3600	95,86		3600	98,85		3600	98,42
3598	95,86		3598	98,84		3598	98,39
3596	95,86		3596	98,83		3596	98,35
3594	95,86		3594	98,82		3594	98,32
3592	95,86		3592	98,81		3592	98,29
3590	95,85		3590	98,8		3590	98,26
3588	95,84		3588	98,79		3588	98,23
3586	95,83		3586	98,78		3586	98,2
3584	95,83		3584	98,77		3584	98,17
3582	95,83		3582	98,76		3582	98,15
3580	95,83		3580	98,75		3580	98,12
3578	95,83		3578	98,74		3578	98,1
3576	95,82		3576	98,73		3576	98,07
3574	95,82		3574	98,72		3574	98,05
3572	95,81		3572	98,72		3572	98,02
3570	95,8		3570	98,7		3570	97,99
3568	95,79		3568	98,69		3568	97,97
3566	95,78		3566	98,67		3566	97,94
3564	95,78		3564	98,66		3564	97,91
3562	95,78		3562	98,65		3562	97,88
3560	95,78		3560	98,64		3560	97,85
3558	95,77		3558	98,62		3558	97,82
3556	95,77		3556	98,61		3556	97,8
3554	95,76		3554	98,6		3554	97,77
3552	95,76		3552	98,59		3552	97,74
3550	95,75		3550	98,58		3550	97,71
3548	95,75		3548	98,56		3548	97,69
3546	95,74		3546	98,55		3546	97,66
3544	95,74		3544	98,54		3544	97,63
3542	95,73		3542	98,52		3542	97,61
3540	95,73		3540	98,51		3540	97,58
3538	95,73		3538	98,5		3538	97,55
3536	95,72		3536	98,49		3536	97,53
3534	95,72		3534	98,48		3534	97,5
3532	95,72		3532	98,47		3532	97,47
3530	95,72		3530	98,46		3530	97,45
3528	95,71		3528	98,45		3528	97,42
3526	95,7		3526	98,44		3526	97,4
3524	95,7		3524	98,43		3524	97,37
3522	95,69		3522	98,42		3522	97,35
3520	95,69		3520	98,4		3520	97,32
3518	95,69		3518	98,39		3518	97,3
3516	95,69		3516	98,38		3516	97,27
3514	95,69		3514	98,37		3514	97,25
3512	95,69		3512	98,36		3512	97,22
3510	95,68		3510	98,35		3510	97,2
3508	95,67		3508	98,34		3508	97,18
3506	95,67		3506	98,33		3506	97,16
3504	95,67		3504	98,32		3504	97,13
3502	95,67		3502	98,3		3502	97,11
3500	95,67		3500	98,29		3500	97,09
3498	95,66		3498	98,28		3498	97,06
3496	95,66		3496	98,27		3496	97,04
3494	95,66		3494	98,26		3494	97,01
3492	95,66		3492	98,25		3492	96,99
3490	95,65		3490	98,24		3490	96,97
3488	95,65		3488	98,23		3488	96,95
3486	95,65		3486	98,21		3486	96,93
3484	95,65		3484	98,2		3484	96,91
3482	95,65		3482	98,19		3482	96,89
3480	95,65		3480	98,18		3480	96,87
3478	95,65		3478	98,18		3478	96,85
3476	95,65		3476	98,17		3476	96,83
3474	95,65		3474	98,16		3474	96,81
3472	95,65		3472	98,15		3472	96,79
3470	95,65		3470	98,13		3470	96,77
3468	95,65		3468	98,12		3468	96,74
3466	95,65		3466	98,11		3466	96,72
3464	95,64		3464	98,1		3464	96,7
3462	95,64		3462	98,09		3462	96,68
3460	95,64		3460	98,08		3460	96,66
3458	95,63		3458	98,07		3458	96,64
3456	95,63		3456	98,06		3456	96,62
3454	95,63		3454	98,05		3454	96,6
3452	95,64		3452	98,04		3452	96,58
3450	95,64		3450	98,03		3450	96,56
3448	95,64		3448	98,02		3448	96,55
3446	95,63		3446	98,01		3446	96,53
3444	95,63		3444	98		3444	96,51
3442	95,63		3442	97,99		3442	96,5
3440	95,63		3440	97,98		3440	96,48
3438	95,64		3438	97,97		3438	96,46
3436	95,64		3436	97,96		3436	96,44
3434	95,64		3434	97,95		3434	96,42
3432	95,64		3432	97,95		3432	96,4
3430	95,64		3430	97,94		3430	96,39
3428	95,64		3428	97,93		3428	96,37
3426	95,64		3426	97,92		3426	96,35
3424	95,64		3424	97,91		3424	96,34
3422	95,64		3422	97,9		3422	96,32
3420	95,64		3420	97,89		3420	96,31
3418	95,65		3418	97,88		3418	96,29
3416	95,65		3416	97,87		3416	96,28
3414	95,65		3414	97,86		3414	96,26
3412	95,65		3412	97,85		3412	96,25
3410	95,65		3410	97,85		3410	96,23
3408	95,65		3408	97,84		3408	96,22
3406	95,66		3406	97,83		3406	96,2
3404	95,66		3404	97,82		3404	96,19
3402	95,66		3402	97,81		3402	96,17
3400	95,66		3400	97,81		3400	96,16
3398	95,66		3398	97,8		3398	96,15
3396	95,66		3396	97,79		3396	96,14
3394	95,67		3394	97,78		3394	96,13
3392	95,67		3392	97,78		3392	96,11
3390	95,67		3390	97,77		3390	96,1
3388	95,67		3388	97,76		3388	96,09
3386	95,67		3386	97,75		3386	96,08
3384	95,68		3384	97,75		3384	96,07
3382	95,68		3382	97,74		3382	96,06
3380	95,68		3380	97,73		3380	96,05
3378	95,68		3378	97,73		3378	96,04
3376	95,69		3376	97,72		3376	96,03
3374	95,7		3374	97,72		3374	96,02
3372	95,7		3372	97,71		3372	96,02
3370	95,71		3370	97,71		3370	96,01
3368	95,71		3368	97,7		3368	96
3366	95,72		3366	97,7		3366	96
3364	95,72		3364	97,69		3364	95,99
3362	95,72		3362	97,69		3362	95,99
3360	95,72		3360	97,68		3360	95,98
3358	95,72		3358	97,68		3358	95,98
3356	95,73		3356	97,67		3356	95,97
3354	95,73		3354	97,67		3354	95,97
3352	95,73		3352	97,66		3352	95,96
3350	95,73		3350	97,66		3350	95,96
3348	95,74		3348	97,66		3348	95,96
3346	95,74		3346	97,65		3346	95,96
3344	95,75		3344	97,65		3344	95,95
3342	95,75		3342	97,65		3342	95,95
3340	95,76		3340	97,64		3340	95,95
3338	95,76		3338	97,64		3338	95,94
3336	95,77		3336	97,63		3336	95,94
3334	95,77		3334	97,63		3334	95,94
3332	95,77		3332	97,63		3332	95,94
3330	95,78		3330	97,62		3330	95,94
3328	95,78		3328	97,62		3328	95,94
3326	95,78		3326	97,62		3326	95,93
3324	95,79		3324	97,61		3324	95,93
3322	95,79		3322	97,61		3322	95,93
3320	95,8		3320	97,61		3320	95,93
3318	95,8		3318	97,61		3318	95,93
3316	95,8		3316	97,61		3316	95,93
3314	95,81		3314	97,61		3314	95,93
3312	95,81		3312	97,61		3312	95,93
3310	95,82		3310	97,6		3310	95,94
3308	95,82		3308	97,6		3308	95,94
3306	95,83		3306	97,6		3306	95,94
3304	95,83		3304	97,59		3304	95,94
3302	95,84		3302	97,59		3302	95,94
3300	95,84		3300	97,59		3300	95,94
3298	95,84		3298	97,58		3298	95,94
3296	95,84		3296	97,58		3296	95,94
3294	95,85		3294	97,58		3294	95,94
3292	95,85		3292	97,58		3292	95,94
3290	95,85		3290	97,57		3290	95,94
3288	95,86		3288	97,57		3288	95,94
3286	95,86		3286	97,57		3286	95,94
3284	95,86		3284	97,57		3284	95,94
3282	95,86		3282	97,57		3282	95,94
3280	95,87		3280	97,57		3280	95,94
3278	95,87		3278	97,57		3278	95,95
3276	95,88		3276	97,56		3276	95,95
3274	95,88		3274	97,56		3274	95,95
3272	95,88		3272	97,56		3272	95,95
3270	95,89		3270	97,56		3270	95,95
3268	95,89		3268	97,56		3268	95,95
3266	95,89		3266	97,55		3266	95,95
3264	95,9		3264	97,55		3264	95,96
3262	95,9		3262	97,55		3262	95,96
3260	95,91		3260	97,55		3260	95,96
3258	95,91		3258	97,54		3258	95,96
3256	95,91		3256	97,54		3256	95,96
3254	95,92		3254	97,54		3254	95,97
3252	95,92		3252	97,54		3252	95,97
3250	95,92		3250	97,54		3250	95,97
3248	95,92		3248	97,54		3248	95,98
3246	95,93		3246	97,53		3246	95,98
3244	95,93		3244	97,53		3244	95,98
3242	95,94		3242	97,53		3242	95,98
3240	95,94		3240	97,53		3240	95,99
3238	95,94		3238	97,52		3238	95,99
3236	95,95		3236	97,52		3236	96
3234	95,95		3234	97,52		3234	96
3232	95,96		3232	97,52		3232	96
3230	95,96		3230	97,51		3230	96,01
3228	95,97		3228	97,51		3228	96,01
3226	95,97		3226	97,51		3226	96,02
3224	95,98		3224	97,51		3224	96,02
3222	95,98		3222	97,51		3222	96,03
3220	95,98		3220	97,51		3220	96,03
3218	95,98		3218	97,51		3218	96,04
3216	95,98		3216	97,51		3216	96,05
3214	95,99		3214	97,51		3214	96,06
3212	95,99		3212	97,51		3212	96,06
3210	96		3210	97,5		3210	96,07
3208	96		3208	97,5		3208	96,07
3206	96		3206	97,5		3206	96,08
3204	96		3204	97,5		3204	96,08
3202	96,01		3202	97,5		3202	96,09
3200	96,01		3200	97,5		3200	96,1
3198	96,01		3198	97,5		3198	96,1
3196	96,02		3196	97,5		3196	96,11
3194	96,02		3194	97,5		3194	96,11
3192	96,03		3192	97,5		3192	96,12
3190	96,03		3190	97,5		3190	96,13
3188	96,03		3188	97,5		3188	96,14
3186	96,04		3186	97,5		3186	96,15
3184	96,04		3184	97,5		3184	96,16
3182	96,04		3182	97,5		3182	96,16
3180	96,05		3180	97,5		3180	96,17
3178	96,05		3178	97,5		3178	96,18
3176	96,06		3176	97,5		3176	96,19
3174	96,06		3174	97,5		3174	96,2
3172	96,06		3172	97,5		3172	96,2
3170	96,07		3170	97,5		3170	96,21
3168	96,07		3168	97,5		3168	96,22
3166	96,08		3166	97,5		3166	96,23
3164	96,08		3164	97,5		3164	96,24
3162	96,09		3162	97,5		3162	96,24
3160	96,09		3160	97,5		3160	96,25
3158	96,09		3158	97,5		3158	96,26
3156	96,1		3156	97,5		3156	96,27
3154	96,1		3154	97,5		3154	96,28
3152	96,1		3152	97,49		3152	96,29
3150	96,11		3150	97,5		3150	96,3
3148	96,11		3148	97,5		3148	96,31
3146	96,11		3146	97,5		3146	96,32
3144	96,12		3144	97,5		3144	96,33
3142	96,12		3142	97,5		3142	96,34
3140	96,12		3140	97,5		3140	96,35
3138	96,12		3138	97,5		3138	96,36
3136	96,12		3136	97,5		3136	96,37
3134	96,13		3134	97,5		3134	96,38
3132	96,14		3132	97,5		3132	96,39
3130	96,14		3130	97,5		3130	96,39
3128	96,15		3128	97,5		3128	96,4
3126	96,15		3126	97,5		3126	96,41
3124	96,15		3124	97,5		3124	96,42
3122	96,15		3122	97,5		3122	96,43
3120	96,16		3120	97,49		3120	96,44
3118	96,16		3118	97,49		3118	96,45
3116	96,16		3116	97,49		3116	96,46
3114	96,16		3114	97,49		3114	96,47
3112	96,16		3112	97,49		3112	96,48
3110	96,17		3110	97,49		3110	96,49
3108	96,17		3108	97,5		3108	96,5
3106	96,17		3106	97,5		3106	96,51
3104	96,17		3104	97,5		3104	96,52
3102	96,18		3102	97,5		3102	96,53
3100	96,18		3100	97,5		3100	96,54
3098	96,19		3098	97,5		3098	96,55
3096	96,19		3096	97,5		3096	96,56
3094	96,19		3094	97,5		3094	96,57
3092	96,19		3092	97,51		3092	96,58
3090	96,19		3090	97,51		3090	96,59
3088	96,2		3088	97,51		3088	96,6
3086	96,2		3086	97,51		3086	96,61
3084	96,2		3084	97,51		3084	96,62
3082	96,21		3082	97,51		3082	96,62
3080	96,21		3080	97,52		3080	96,63
3078	96,21		3078	97,52		3078	96,64
3076	96,21		3076	97,52		3076	96,65
3074	96,21		3074	97,52		3074	96,66
3072	96,21		3072	97,52		3072	96,67
3070	96,22		3070	97,53		3070	96,68
3068	96,22		3068	97,53		3068	96,69
3066	96,22		3066	97,53		3066	96,7
3064	96,23		3064	97,53		3064	96,71
3062	96,23		3062	97,53		3062	96,72
3060	96,23		3060	97,53		3060	96,73
3058	96,23		3058	97,53		3058	96,74
3056	96,24		3056	97,53		3056	96,75
3054	96,24		3054	97,53		3054	96,76
3052	96,24		3052	97,53		3052	96,77
3050	96,25		3050	97,53		3050	96,78
3048	96,25		3048	97,53		3048	96,79
3046	96,25		3046	97,53		3046	96,8
3044	96,25		3044	97,54		3044	96,81
3042	96,25		3042	97,54		3042	96,82
3040	96,25		3040	97,54		3040	96,83
3038	96,25		3038	97,54		3038	96,84
3036	96,25		3036	97,54		3036	96,85
3034	96,25		3034	97,54		3034	96,86
3032	96,25		3032	97,54		3032	96,87
3030	96,25		3030	97,54		3030	96,89
3028	96,24		3028	97,54		3028	96,9
3026	96,24		3026	97,54		3026	96,91
3024	96,24		3024	97,53		3024	96,92
3022	96,24		3022	97,53		3022	96,93
3020	96,23		3020	97,53		3020	96,94
3018	96,23		3018	97,52		3018	96,95
3016	96,23		3016	97,52		3016	96,95
3014	96,22		3014	97,52		3014	96,96
3012	96,21		3012	97,51		3012	96,97
3010	96,2		3010	97,51		3010	96,98
3008	96,2		3008	97,5		3008	96,99
3006	96,19		3006	97,5		3006	97
3004	96,19		3004	97,49		3004	97,01
3002	96,18		3002	97,49		3002	97,02
3000	96,17		3000	97,48		3000	97,03
2998	96,17		2998	97,48		2998	97,04
2996	96,16		2996	97,47		2996	97,05
2994	96,15		2994	97,47		2994	97,06
2992	96,15		2992	97,47		2992	97,07
2990	96,14		2990	97,47		2990	97,08
2988	96,14		2988	97,47		2988	97,09
2986	96,13		2986	97,47		2986	97,1
2984	96,13		2984	97,47		2984	97,11
2982	96,12		2982	97,48		2982	97,11
2980	96,11		2980	97,48		2980	97,12
2978	96,11		2978	97,49		2978	97,13
2976	96,1		2976	97,49		2976	97,14
2974	96,09		2974	97,5		2974	97,15
2972	96,08		2972	97,51		2972	97,16
2970	96,08		2970	97,51		2970	97,17
2968	96,07		2968	97,52		2968	97,18
2966	96,06		2966	97,53		2966	97,19
2964	96,06		2964	97,54		2964	97,2
2962	96,05		2962	97,55		2962	97,21
2960	96,05		2960	97,56		2960	97,22
2958	96,05		2958	97,57		2958	97,23
2956	96,05		2956	97,58		2956	97,24
2954	96,05		2954	97,59		2954	97,25
2952	96,05		2952	97,6		2952	97,26
2950	96,05		2950	97,61		2950	97,26
2948	96,05		2948	97,62		2948	97,27
2946	96,04		2946	97,64		2946	97,28
2944	96,04		2944	97,65		2944	97,29
2942	96,03		2942	97,66		2942	97,3
2940	96,02		2940	97,67		2940	97,31
2938	96,01		2938	97,67		2938	97,32
2936	96		2936	97,68		2936	97,33
2934	95,99		2934	97,69		2934	97,35
2932	95,99		2932	97,69		2932	97,36
2930	95,98		2930	97,7		2930	97,37
2928	95,98		2928	97,7		2928	97,38
2926	95,98		2926	97,71		2926	97,39
2924	95,98		2924	97,71		2924	97,4
2922	95,99		2922	97,71		2922	97,41
2920	96		2920	97,72		2920	97,42
2918	96,01		2918	97,72		2918	97,43
2916	96,02		2916	97,72		2916	97,44
2914	96,04		2914	97,73		2914	97,44
2912	96,05		2912	97,73		2912	97,45
2910	96,06		2910	97,74		2910	97,46
2908	96,08		2908	97,74		2908	97,47
2906	96,09		2906	97,75		2906	97,47
2904	96,11		2904	97,76		2904	97,48
2902	96,12		2902	97,77		2902	97,49
2900	96,13		2900	97,78		2900	97,49
2898	96,14		2898	97,79		2898	97,5
2896	96,15		2896	97,8		2896	97,51
2894	96,16		2894	97,81		2894	97,52
2892	96,17		2892	97,82		2892	97,53
2890	96,17		2890	97,83		2890	97,54
2888	96,18		2888	97,84		2888	97,55
2886	96,19		2886	97,85		2886	97,55
2884	96,19		2884	97,87		2884	97,56
2882	96,19		2882	97,88		2882	97,57
2880	96,2		2880	97,89		2880	97,58
2878	96,21		2878	97,91		2878	97,59
2876	96,21		2876	97,92		2876	97,6
2874	96,22		2874	97,93		2874	97,61
2872	96,22		2872	97,95		2872	97,62
2870	96,23		2870	97,96		2870	97,63
2868	96,23		2868	97,97		2868	97,64
2866	96,23		2866	97,99		2866	97,65
2864	96,23		2864	98		2864	97,66
2862	96,23		2862	98,01		2862	97,67
2860	96,23		2860	98,03		2860	97,68
2858	96,24		2858	98,04		2858	97,69
2856	96,24		2856	98,05		2856	97,7
2854	96,25		2854	98,07		2854	97,71
2852	96,26		2852	98,08		2852	97,72
2850	96,27		2850	98,09		2850	97,72
2848	96,29		2848	98,1		2848	97,73
2846	96,31		2846	98,11		2846	97,74
2844	96,32		2844	98,12		2844	97,74
2842	96,34		2842	98,13		2842	97,75
2840	96,36		2840	98,14		2840	97,76
2838	96,37		2838	98,15		2838	97,76
2836	96,38		2836	98,16		2836	97,77
2834	96,39		2834	98,17		2834	97,78
2832	96,4		2832	98,18		2832	97,79
2830	96,41		2830	98,19		2830	97,79
2828	96,41		2828	98,2		2828	97,8
2826	96,42		2826	98,21		2826	97,81
2824	96,43		2824	98,22		2824	97,81
2822	96,43		2822	98,23		2822	97,82
2820	96,44		2820	98,24		2820	97,83
2818	96,44		2818	98,25		2818	97,84
2816	96,45		2816	98,25		2816	97,85
2814	96,45		2814	98,26		2814	97,85
2812	96,46		2812	98,27		2812	97,86
2810	96,46		2810	98,28		2810	97,87
2808	96,46		2808	98,29		2808	97,88
2806	96,46		2806	98,3		2806	97,89
2804	96,47		2804	98,31		2804	97,89
2802	96,47		2802	98,32		2802	97,9
2800	96,47		2800	98,32		2800	97,91
2798	96,48		2798	98,33		2798	97,91
2796	96,48		2796	98,34		2796	97,92
2794	96,48		2794	98,35		2794	97,93
2792	96,48		2792	98,36		2792	97,94
2790	96,49		2790	98,37		2790	97,94
2788	96,49		2788	98,38		2788	97,95
2786	96,49		2786	98,38		2786	97,96
2784	96,49		2784	98,39		2784	97,97
2782	96,49		2782	98,4		2782	97,97
2780	96,5		2780	98,41		2780	97,98
2778	96,5		2778	98,41		2778	97,99
2776	96,5		2776	98,42		2776	98
2774	96,5		2774	98,43		2774	98
2772	96,5		2772	98,44		2772	98,01
2770	96,51		2770	98,45		2770	98,02
2768	96,51		2768	98,45		2768	98,02
2766	96,51		2766	98,46		2766	98,03
2764	96,51		2764	98,47		2764	98,04
2762	96,52		2762	98,48		2762	98,04
2760	96,52		2760	98,48		2760	98,05
2758	96,52		2758	98,49		2758	98,06
2756	96,52		2756	98,5		2756	98,06
2754	96,53		2754	98,51		2754	98,07
2752	96,53		2752	98,51		2752	98,08
2750	96,53		2750	98,52		2750	98,08
2748	96,53		2748	98,53		2748	98,09
2746	96,53		2746	98,53		2746	98,1
2744	96,53		2744	98,54		2744	98,1
2742	96,53		2742	98,54		2742	98,11
2740	96,54		2740	98,55		2740	98,12
2738	96,54		2738	98,56		2738	98,12
2736	96,54		2736	98,56		2736	98,13
2734	96,54		2734	98,57		2734	98,13
2732	96,54		2732	98,58		2732	98,14
2730	96,54		2730	98,58		2730	98,15
2728	96,55		2728	98,59		2728	98,15
2726	96,55		2726	98,6		2726	98,16
2724	96,55		2724	98,6		2724	98,16
2722	96,55		2722	98,61		2722	98,17
2720	96,55		2720	98,61		2720	98,17
2718	96,56		2718	98,62		2718	98,18
2716	96,56		2716	98,62		2716	98,18
2714	96,56		2714	98,63		2714	98,19
2712	96,56		2712	98,64		2712	98,2
2710	96,56		2710	98,64		2710	98,2
2708	96,56		2708	98,65		2708	98,21
2706	96,56		2706	98,65		2706	98,21
2704	96,57		2704	98,66		2704	98,22
2702	96,57		2702	98,67		2702	98,22
2700	96,57		2700	98,67		2700	98,23
2698	96,57		2698	98,68		2698	98,24
2696	96,57		2696	98,69		2696	98,24
2694	96,57		2694	98,69		2694	98,25
2692	96,57		2692	98,7		2692	98,25
2690	96,57		2690	98,7		2690	98,25
2688	96,57		2688	98,7		2688	98,26
2686	96,58		2686	98,71		2686	98,27
2684	96,58		2684	98,71		2684	98,27
2682	96,58		2682	98,72		2682	98,28
2680	96,58		2680	98,72		2680	98,28
2678	96,58		2678	98,73		2678	98,29
2676	96,58		2676	98,73		2676	98,29
2674	96,58		2674	98,74		2674	98,3
2672	96,58		2672	98,74		2672	98,3
2670	96,58		2670	98,74		2670	98,3
2668	96,58		2668	98,75		2668	98,31
2666	96,58		2666	98,75		2666	98,31
2664	96,58		2664	98,75		2664	98,31
2662	96,58		2662	98,75		2662	98,31
2660	96,58		2660	98,76		2660	98,31
2658	96,58		2658	98,76		2658	98,32
2656	96,58		2656	98,76		2656	98,32
2654	96,59		2654	98,76		2654	98,33
2652	96,59		2652	98,76		2652	98,34
2650	96,6		2650	98,76		2650	98,36
2648	96,61		2648	98,75		2648	98,37
2646	96,62		2646	98,75		2646	98,38
2644	96,62		2644	98,75		2644	98,4
2642	96,63		2642	98,75		2642	98,41
2640	96,64		2640	98,75		2640	98,43
2638	96,64		2638	98,75		2638	98,45
2636	96,65		2636	98,75		2636	98,46
2634	96,66		2634	98,75		2634	98,48
2632	96,66		2632	98,75		2632	98,49
2630	96,67		2630	98,75		2630	98,5
2628	96,67		2628	98,74		2628	98,51
2626	96,68		2626	98,74		2626	98,53
2624	96,68		2624	98,74		2624	98,54
2622	96,69		2622	98,74		2622	98,55
2620	96,69		2620	98,74		2620	98,56
2618	96,7		2618	98,74		2618	98,57
2616	96,7		2616	98,74		2616	98,58
2614	96,71		2614	98,74		2614	98,59
2612	96,71		2612	98,74		2612	98,6
2610	96,71		2610	98,74		2610	98,61
2608	96,72		2608	98,74		2608	98,62
2606	96,73		2606	98,74		2606	98,63
2604	96,73		2604	98,74		2604	98,64
2602	96,74		2602	98,74		2602	98,65
2600	96,74		2600	98,74		2600	98,65
2598	96,75		2598	98,74		2598	98,66
2596	96,75		2596	98,74		2596	98,67
2594	96,75		2594	98,74		2594	98,68
2592	96,75		2592	98,74		2592	98,68
2590	96,75		2590	98,74		2590	98,69
2588	96,76		2588	98,74		2588	98,7
2586	96,76		2586	98,75		2586	98,7
2584	96,76		2584	98,75		2584	98,71
2582	96,75		2582	98,75		2582	98,72
2580	96,75		2580	98,75		2580	98,72
2578	96,75		2578	98,75		2578	98,72
2576	96,75		2576	98,75		2576	98,72
2574	96,75		2574	98,75		2574	98,73
2572	96,75		2572	98,75		2572	98,73
2570	96,75		2570	98,75		2570	98,73
2568	96,75		2568	98,75		2568	98,74
2566	96,75		2566	98,75		2566	98,74
2564	96,75		2564	98,75		2564	98,75
2562	96,75		2562	98,75		2562	98,75
2560	96,75		2560	98,75		2560	98,76
2558	96,76		2558	98,75		2558	98,76
2556	96,76		2556	98,75		2556	98,76
2554	96,77		2554	98,75		2554	98,77
2552	96,77		2552	98,75		2552	98,77
2550	96,77		2550	98,75		2550	98,77
2548	96,77		2548	98,75		2548	98,77
2546	96,78		2546	98,75		2546	98,78
2544	96,78		2544	98,75		2544	98,78
2542	96,78		2542	98,75		2542	98,78
2540	96,79		2540	98,75		2540	98,79
2538	96,79		2538	98,75		2538	98,79
2536	96,79		2536	98,75		2536	98,79
2534	96,79		2534	98,74		2534	98,79
2532	96,79		2532	98,74		2532	98,79
2530	96,79		2530	98,74		2530	98,79
2528	96,8		2528	98,74		2528	98,8
2526	96,8		2526	98,74		2526	98,8
2524	96,8		2524	98,74		2524	98,8
2522	96,8		2522	98,74		2522	98,8
2520	96,79		2520	98,74		2520	98,81
2518	96,79		2518	98,74		2518	98,81
2516	96,79		2516	98,74		2516	98,81
2514	96,79		2514	98,74		2514	98,81
2512	96,79		2512	98,74		2512	98,82
2510	96,79		2510	98,74		2510	98,82
2508	96,79		2508	98,75		2508	98,82
2506	96,8		2506	98,75		2506	98,82
2504	96,8		2504	98,75		2504	98,82
2502	96,8		2502	98,75		2502	98,82
2500	96,8		2500	98,75		2500	98,82
2498	96,79		2498	98,75		2498	98,82
2496	96,79		2496	98,75		2496	98,82
2494	96,8		2494	98,75		2494	98,82
2492	96,8		2492	98,75		2492	98,82
2490	96,8		2490	98,75		2490	98,82
2488	96,8		2488	98,75		2488	98,83
2486	96,8		2486	98,75		2486	98,83
2484	96,8		2484	98,75		2484	98,83
2482	96,8		2482	98,75		2482	98,84
2480	96,8		2480	98,75		2480	98,84
2478	96,8		2478	98,75		2478	98,84
2476	96,8		2476	98,75		2476	98,85
2474	96,8		2474	98,76		2474	98,85
2472	96,8		2472	98,76		2472	98,85
2470	96,8		2470	98,76		2470	98,85
2468	96,79		2468	98,76		2468	98,85
2466	96,79		2466	98,77		2466	98,84
2464	96,79		2464	98,77		2464	98,84
2462	96,79		2462	98,77		2462	98,84
2460	96,79		2460	98,77		2460	98,83
2458	96,8		2458	98,77		2458	98,83
2456	96,8		2456	98,77		2456	98,83
2454	96,8		2454	98,77		2454	98,82
2452	96,8		2452	98,77		2452	98,82
2450	96,8		2450	98,77		2450	98,82
2448	96,8		2448	98,77		2448	98,82
2446	96,81		2446	98,77		2446	98,83
2444	96,81		2444	98,78		2444	98,83
2442	96,82		2442	98,78		2442	98,84
2440	96,82		2440	98,79		2440	98,84
2438	96,82		2438	98,79		2438	98,85
2436	96,81		2436	98,79		2436	98,85
2434	96,81		2434	98,8		2434	98,86
2432	96,81		2432	98,8		2432	98,86
2430	96,82		2430	98,8		2430	98,87
2428	96,82		2428	98,8		2428	98,87
2426	96,82		2426	98,8		2426	98,87
2424	96,82		2424	98,81		2424	98,88
2422	96,82		2422	98,81		2422	98,88
2420	96,82		2420	98,81		2420	98,88
2418	96,82		2418	98,81		2418	98,88
2416	96,82		2416	98,82		2416	98,88
2414	96,82		2414	98,82		2414	98,88
2412	96,82		2412	98,82		2412	98,88
2410	96,82		2410	98,83		2410	98,88
2408	96,82		2408	98,83		2408	98,88
2406	96,82		2406	98,83		2406	98,88
2404	96,82		2404	98,84		2404	98,89
2402	96,82		2402	98,84		2402	98,89
2400	96,82		2400	98,84		2400	98,89
2398	96,82		2398	98,85		2398	98,89
2396	96,82		2396	98,85		2396	98,89
2394	96,82		2394	98,85		2394	98,89
2392	96,82		2392	98,86		2392	98,89
2390	96,81		2390	98,86		2390	98,89
2388	96,8		2388	98,86		2388	98,89
2386	96,8		2386	98,86		2386	98,89
2384	96,8		2384	98,86		2384	98,89
2382	96,8		2382	98,86		2382	98,89
2380	96,81		2380	98,86		2380	98,89
2378	96,81		2378	98,86		2378	98,89
2376	96,81		2376	98,86		2376	98,89
2374	96,82		2374	98,87		2374	98,89
2372	96,82		2372	98,87		2372	98,88
2370	96,82		2370	98,87		2370	98,88
2368	96,82		2368	98,88		2368	98,88
2366	96,82		2366	98,88		2366	98,88
2364	96,82		2364	98,88		2364	98,88
2362	96,82		2362	98,88		2362	98,89
2360	96,82		2360	98,88		2360	98,89
2358	96,82		2358	98,89		2358	98,9
2356	96,81		2356	98,89		2356	98,91
2354	96,8		2354	98,89		2354	98,92
2352	96,78		2352	98,89		2352	98,93
2350	96,78		2350	98,89		2350	98,94
2348	96,79		2348	98,9		2348	98,95
2346	96,8		2346	98,9		2346	98,96
2344	96,82		2344	98,9		2344	98,97
2342	96,83		2342	98,9		2342	98,96
2340	96,83		2340	98,91		2340	98,95
2338	96,83		2338	98,91		2338	98,94
2336	96,83		2336	98,91		2336	98,93
2334	96,84		2334	98,91		2334	98,92
2332	96,84		2332	98,91		2332	98,91
2330	96,84		2330	98,92		2330	98,9
2328	96,84		2328	98,92		2328	98,9
2326	96,84		2326	98,92		2326	98,9
2324	96,84		2324	98,92		2324	98,9
2322	96,84		2322	98,92		2322	98,9
2320	96,84		2320	98,92		2320	98,91
2318	96,85		2318	98,92		2318	98,91
2316	96,85		2316	98,92		2316	98,91
2314	96,86		2314	98,93		2314	98,91
2312	96,86		2312	98,93		2312	98,91
2310	96,86		2310	98,93		2310	98,92
2308	96,86		2308	98,93		2308	98,91
2306	96,86		2306	98,94		2306	98,91
2304	96,86		2304	98,94		2304	98,9
2302	96,86		2302	98,94		2302	98,89
2300	96,87		2300	98,94		2300	98,89
2298	96,87		2298	98,94		2298	98,88
2296	96,87		2296	98,95		2296	98,87
2294	96,87		2294	98,95		2294	98,86
2292	96,87		2292	98,95		2292	98,86
2290	96,86		2290	98,95		2290	98,85
2288	96,86		2288	98,95		2288	98,85
2286	96,86		2286	98,96		2286	98,84
2284	96,87		2284	98,96		2284	98,85
2282	96,87		2282	98,96		2282	98,85
2280	96,87		2280	98,96		2280	98,86
2278	96,88		2278	98,96		2278	98,87
2276	96,88		2276	98,96		2276	98,88
2274	96,88		2274	98,96		2274	98,89
2272	96,88		2272	98,96		2272	98,9
2270	96,89		2270	98,96		2270	98,91
2268	96,9		2268	98,97		2268	98,92
2266	96,9		2266	98,97		2266	98,92
2264	96,91		2264	98,97		2264	98,93
2262	96,91		2262	98,97		2262	98,93
2260	96,91		2260	98,97		2260	98,94
2258	96,92		2258	98,97		2258	98,94
2256	96,92		2256	98,97		2256	98,95
2254	96,93		2254	98,97		2254	98,95
2252	96,93		2252	98,97		2252	98,96
2250	96,94		2250	98,98		2250	98,97
2248	96,95		2248	98,98		2248	98,98
2246	96,95		2246	98,99		2246	98,99
2244	96,95		2244	98,99		2244	98,99
2242	96,95		2242	99		2242	99
2240	96,95		2240	99		2240	99
2238	96,95		2238	99		2238	99
2236	96,96		2236	99,01		2236	99
2234	96,97		2234	99,01		2234	99,01
2232	96,97		2232	99,01		2232	99,01
2230	96,98		2230	99		2230	99,01
2228	96,98		2228	99		2228	99,02
2226	96,98		2226	99		2226	99,02
2224	96,98		2224	98,99		2224	99,03
2222	96,98		2222	98,99		2222	99,03
2220	96,98		2220	98,99		2220	99,04
2218	96,98		2218	99		2218	99,05
2216	96,99		2216	99		2216	99,06
2214	96,99		2214	99		2214	99,07
2212	96,99		2212	99,01		2212	99,07
2210	97		2210	99,01		2210	99,06
2208	97,01		2208	99,01		2208	99,05
2206	97,02		2206	99,02		2206	99,05
2204	97,02		2204	99,02		2204	99,04
2202	97,03		2202	99,02		2202	99,04
2200	97,02		2200	99,02		2200	99,04
2198	97,02		2198	99,02		2198	99,04
2196	97		2196	99,02		2196	99,04
2194	96,99		2194	99,02		2194	99,05
2192	96,98		2192	99,03		2192	99,06
2190	96,98		2190	99,04		2190	99,08
2188	96,99		2188	99,04		2188	99,09
2186	97		2186	99,05		2186	99,11
2184	97,01		2184	99,06		2184	99,12
2182	97,02		2182	99,07		2182	99,13
2180	97,03		2180	99,08		2180	99,13
2178	97,03		2178	99,09		2178	99,12
2176	97,04		2176	99,09		2176	99,11
2174	97,05		2174	99,1		2174	99,1
2172	97,06		2172	99,11		2172	99,09
2170	97,07		2170	99,12		2170	99,08
2168	97,09		2168	99,13		2168	99,08
2166	97,1		2166	99,14		2166	99,1
2164	97,12		2164	99,14		2164	99,13
2162	97,14		2162	99,15		2162	99,18
2160	97,16		2160	99,15		2160	99,24
2158	97,19		2158	99,15		2158	99,29
2156	97,2		2156	99,15		2156	99,34
2154	97,2		2154	99,15		2154	99,37
2152	97,18		2152	99,14		2152	99,38
2150	97,16		2150	99,13		2150	99,38
2148	97,14		2148	99,11		2148	99,36
2146	97,12		2146	99,09		2146	99,34
2144	97,12		2144	99,08		2144	99,33
2142	97,12		2142	99,07		2142	99,32
2140	97,13		2140	99,05		2140	99,31
2138	97,14		2138	99,05		2138	99,3
2136	97,13		2136	99,04		2136	99,29
2134	97,12		2134	99,03		2134	99,28
2132	97,1		2132	99,03		2132	99,27
2130	97,09		2130	99,02		2130	99,25
2128	97,07		2128	99,02		2128	99,23
2126	97,05		2126	99,03		2126	99,2
2124	97,04		2124	99,03		2124	99,18
2122	97,03		2122	99,03		2122	99,15
2120	97,02		2120	99,04		2120	99,13
2118	97,01		2118	99,04		2118	99,11
2116	97,01		2116	99,05		2116	99,08
2114	97		2114	99,05		2114	99,07
2112	97		2112	99,06		2112	99,05
2110	97,01		2110	99,06		2110	99,04
2108	97,01		2108	99,06		2108	99,04
2106	97,02		2106	99,06		2106	99,04
2104	97,02		2104	99,06		2104	99,04
2102	97,02		2102	99,06		2102	99,04
2100	97,01		2100	99,06		2100	99,04
2098	97		2098	99,06		2098	99,04
2096	96,99		2096	99,06		2096	99,05
2094	96,99		2094	99,06		2094	99,05
2092	96,99		2092	99,06		2092	99,05
2090	96,99		2090	99,06		2090	99,06
2088	96,98		2088	99,06		2088	99,06
2086	96,98		2086	99,06		2086	99,06
2084	96,99		2084	99,06		2084	99,05
2082	96,99		2082	99,06		2082	99,05
2080	97,01		2080	99,05		2080	99,05
2078	97,02		2078	99,05		2078	99,05
2076	97,04		2076	99,05		2076	99,05
2074	97,05		2074	99,05		2074	99,05
2072	97,07		2072	99,04		2072	99,05
2070	97,07		2070	99,05		2070	99,05
2068	97,07		2068	99,05		2068	99,05
2066	97,06		2066	99,05		2066	99,05
2064	97,06		2064	99,06		2064	99,06
2062	97,06		2062	99,07		2062	99,06
2060	97,06		2060	99,07		2060	99,07
2058	97,06		2058	99,08		2058	99,07
2056	97,06		2056	99,08		2056	99,07
2054	97,05		2054	99,08		2054	99,08
2052	97,05		2052	99,08		2052	99,08
2050	97,06		2050	99,08		2050	99,08
2048	97,07		2048	99,07		2048	99,08
2046	97,09		2046	99,07		2046	99,09
2044	97,12		2044	99,07		2044	99,11
2042	97,14		2042	99,07		2042	99,14
2040	97,14		2040	99,07		2040	99,17
2038	97,15		2038	99,07		2038	99,2
2036	97,15		2036	99,07		2036	99,22
2034	97,15		2034	99,07		2034	99,25
2032	97,16		2032	99,07		2032	99,28
2030	97,18		2030	99,07		2030	99,3
2028	97,21		2028	99,08		2028	99,32
2026	97,22		2026	99,08		2026	99,34
2024	97,23		2024	99,09		2024	99,34
2022	97,21		2022	99,1		2022	99,34
2020	97,19		2020	99,11		2020	99,33
2018	97,17		2018	99,12		2018	99,32
2016	97,16		2016	99,13		2016	99,32
2014	97,16		2014	99,15		2014	99,33
2012	97,16		2012	99,16		2012	99,34
2010	97,16		2010	99,17		2010	99,36
2008	97,15		2008	99,16		2008	99,36
2006	97,14		2006	99,15		2006	99,36
2004	97,12		2004	99,13		2004	99,35
2002	97,1		2002	99,11		2002	99,34
2000	97,1		2000	99,09		2000	99,32
1998	97,1		1998	99,07		1998	99,3
1996	97,11		1996	99,06		1996	99,28
1994	97,11		1994	99,06		1994	99,26
1992	97,11		1992	99,06		1992	99,25
1990	97,1		1990	99,07		1990	99,23
1988	97,1		1988	99,07		1988	99,21
1986	97,1		1986	99,08		1986	99,2
1984	97,12		1984	99,1		1984	99,2
1982	97,15		1982	99,1		1982	99,21
1980	97,19		1980	99,11		1980	99,24
1978	97,22		1978	99,11		1978	99,27
1976	97,24		1976	99,11		1976	99,31
1974	97,25		1974	99,1		1974	99,35
1972	97,25		1972	99,09		1972	99,38
1970	97,23		1970	99,09		1970	99,41
1968	97,23		1968	99,09		1968	99,43
1966	97,23		1966	99,09		1966	99,44
1964	97,23		1964	99,09		1964	99,44
1962	97,23		1962	99,1		1962	99,44
1960	97,22		1960	99,11		1960	99,43
1958	97,21		1958	99,11		1958	99,41
1956	97,2		1956	99,1		1956	99,39
1954	97,18		1954	99,1		1954	99,37
1952	97,18		1952	99,09		1952	99,35
1950	97,18		1950	99,09		1950	99,34
1948	97,18		1948	99,08		1948	99,34
1946	97,17		1946	99,08		1946	99,34
1944	97,16		1944	99,07		1944	99,34
1942	97,15		1942	99,07		1942	99,34
1940	97,13		1940	99,07		1940	99,34
1938	97,12		1938	99,07		1938	99,33
1936	97,11		1936	99,07		1936	99,32
1934	97,1		1934	99,08		1934	99,31
1932	97,09		1932	99,08		1932	99,3
1930	97,09		1930	99,08		1930	99,29
1928	97,08		1928	99,08		1928	99,28
1926	97,07		1926	99,08		1926	99,27
1924	97,06		1924	99,07		1924	99,26
1922	97,05		1922	99,07		1922	99,25
1920	97,04		1920	99,07		1920	99,25
1918	97,04		1918	99,07		1918	99,24
1916	97,05		1916	99,06		1916	99,24
1914	97,05		1914	99,06		1914	99,25
1912	97,05		1912	99,06		1912	99,25
1910	97,04		1910	99,06		1910	99,25
1908	97,04		1908	99,06		1908	99,24
1906	97,04		1906	99,07		1906	99,24
1904	97,04		1904	99,07		1904	99,23
1902	97,04		1902	99,07		1902	99,23
1900	97,04		1900	99,07		1900	99,22
1898	97,04		1898	99,07		1898	99,22
1896	97,04		1896	99,07		1896	99,22
1894	97,04		1894	99,07		1894	99,21
1892	97,03		1892	99,07		1892	99,21
1890	97,02		1890	99,08		1890	99,2
1888	97,02		1888	99,08		1888	99,2
1886	97,02		1886	99,09		1886	99,2
1884	97,02		1884	99,09		1884	99,21
1882	97,03		1882	99,09		1882	99,21
1880	97,02		1880	99,09		1880	99,21
1878	97,02		1878	99,08		1878	99,21
1876	97,01		1876	99,08		1876	99,2
1874	97,01		1874	99,08		1874	99,2
1872	97,01		1872	99,08		1872	99,19
1870	97,02		1870	99,09		1870	99,19
1868	97,02		1868	99,09		1868	99,19
1866	97,02		1866	99,09		1866	99,18
1864	97,02		1864	99,09		1864	99,18
1862	97,01		1862	99,09		1862	99,18
1860	97		1860	99,08		1860	99,17
1858	96,99		1858	99,08		1858	99,17
1856	96,99		1856	99,08		1856	99,17
1854	96,99		1854	99,07		1854	99,18
1852	96,99		1852	99,07		1852	99,18
1850	96,99		1850	99,07		1850	99,18
1848	96,99		1848	99,07		1848	99,18
1846	96,98		1846	99,08		1846	99,18
1844	96,98		1844	99,08		1844	99,18
1842	96,97		1842	99,09		1842	99,17
1840	96,97		1840	99,09		1840	99,17
1838	96,96		1838	99,1		1838	99,17
1836	96,96		1836	99,11		1836	99,17
1834	96,96		1834	99,11		1834	99,17
1832	96,96		1832	99,11		1832	99,17
1830	96,95		1830	99,12		1830	99,17
1828	96,95		1828	99,12		1828	99,16
1826	96,95		1826	99,11		1826	99,16
1824	96,95		1824	99,11		1824	99,16
1822	96,95		1822	99,1		1822	99,15
1820	96,95		1820	99,1		1820	99,15
1818	96,94		1818	99,09		1818	99,15
1816	96,93		1816	99,08		1816	99,15
1814	96,92		1814	99,08		1814	99,14
1812	96,91		1812	99,07		1812	99,14
1810	96,91		1810	99,07		1810	99,13
1808	96,9		1808	99,07		1808	99,12
1806	96,9		1806	99,07		1806	99,11
1804	96,9		1804	99,07		1804	99,11
1802	96,9		1802	99,07		1802	99,11
1800	96,89		1800	99,07		1800	99,11
1798	96,89		1798	99,08		1798	99,11
1796	96,88		1796	99,08		1796	99,11
1794	96,88		1794	99,08		1794	99,11
1792	96,88		1792	99,09		1792	99,11
1790	96,88		1790	99,09		1790	99,1
1788	96,88		1788	99,09		1788	99,1
1786	96,88		1786	99,09		1786	99,09
1784	96,87		1784	99,09		1784	99,09
1782	96,87		1782	99,09		1782	99,08
1780	96,87		1780	99,09		1780	99,07
1778	96,87		1778	99,09		1778	99,07
1776	96,87		1776	99,1		1776	99,06
1774	96,87		1774	99,1		1774	99,05
1772	96,88		1772	99,1		1772	99,05
1770	96,88		1770	99,1		1770	99,04
1768	96,87		1768	99,1		1768	99,03
1766	96,86		1766	99,09		1766	99,02
1764	96,85		1764	99,09		1764	99,01
1762	96,83		1762	99,08		1762	99
1760	96,82		1760	99,07		1760	98,99
1758	96,81		1758	99,06		1758	98,99
1756	96,8		1756	99,05		1756	98,98
1754	96,78		1754	99,05		1754	98,98
1752	96,76		1752	99,04		1752	98,97
1750	96,74		1750	99,04		1750	98,96
1748	96,73		1748	99,04		1748	98,96
1746	96,71		1746	99,04		1746	98,96
1744	96,71		1744	99,05		1744	98,96
1742	96,71		1742	99,04		1742	98,96
1740	96,71		1740	99,04		1740	98,96
1738	96,71		1738	99,03		1738	98,95
1736	96,71		1736	99,02		1736	98,93
1734	96,71		1734	99,01		1734	98,9
1732	96,71		1732	99		1732	98,87
1730	96,7		1730	98,99		1730	98,84
1728	96,69		1728	98,98		1728	98,81
1726	96,69		1726	98,97		1726	98,79
1724	96,68		1724	98,96		1724	98,76
1722	96,68		1722	98,95		1722	98,74
1720	96,68		1720	98,94		1720	98,71
1718	96,67		1718	98,93		1718	98,68
1716	96,67		1716	98,92		1716	98,64
1714	96,66		1714	98,92		1714	98,6
1712	96,66		1712	98,92		1712	98,56
1710	96,66		1710	98,92		1710	98,53
1708	96,66		1708	98,91		1708	98,5
1706	96,65		1706	98,9		1706	98,47
1704	96,65		1704	98,89		1704	98,43
1702	96,65		1702	98,87		1702	98,38
1700	96,64		1700	98,84		1700	98,32
1698	96,63		1698	98,81		1698	98,26
1696	96,62		1696	98,77		1696	98,2
1694	96,61		1694	98,74		1694	98,15
1692	96,59		1692	98,71		1692	98,11
1690	96,57		1690	98,69		1690	98,08
1688	96,54		1688	98,67		1688	98,05
1686	96,51		1686	98,65		1686	98,02
1684	96,49		1684	98,64		1684	97,97
1682	96,46		1682	98,64		1682	97,92
1680	96,43		1680	98,64		1680	97,86
1678	96,4		1678	98,64		1678	97,8
1676	96,38		1676	98,64		1676	97,73
1674	96,35		1674	98,63		1674	97,66
1672	96,33		1672	98,62		1672	97,59
1670	96,3		1670	98,61		1670	97,52
1668	96,28		1668	98,59		1668	97,45
1666	96,25		1666	98,56		1666	97,38
1664	96,23		1664	98,53		1664	97,33
1662	96,22		1662	98,5		1662	97,28
1660	96,21		1660	98,48		1660	97,25
1658	96,2		1658	98,45		1658	97,21
1656	96,19		1656	98,44		1656	97,18
1654	96,19		1654	98,42		1654	97,16
1652	96,18		1652	98,41		1652	97,13
1650	96,18		1650	98,41		1650	97,1
1648	96,18		1648	98,41		1648	97,08
1646	96,18		1646	98,41		1646	97,06
1644	96,17		1644	98,41		1644	97,06
1642	96,17		1642	98,41		1642	97,06
1640	96,16		1640	98,41		1640	97,06
1638	96,16		1638	98,41		1638	97,06
1636	96,16		1636	98,41		1636	97,05
1634	96,16		1634	98,41		1634	97,04
1632	96,17		1632	98,41		1632	97,04
1630	96,17		1630	98,42		1630	97,04
1628	96,18		1628	98,42		1628	97,05
1626	96,18		1626	98,42		1626	97,06
1624	96,2		1624	98,42		1624	97,09
1622	96,21		1622	98,42		1622	97,12
1620	96,22		1620	98,42		1620	97,16
1618	96,23		1618	98,42		1618	97,2
1616	96,24		1616	98,42		1616	97,24
1614	96,25		1614	98,43		1614	97,28
1612	96,26		1612	98,44		1612	97,32
1610	96,26		1610	98,45		1610	97,36
1608	96,25		1608	98,46		1608	97,39
1606	96,25		1606	98,48		1606	97,42
1604	96,25		1604	98,49		1604	97,44
1602	96,24		1602	98,5		1602	97,47
1600	96,24		1600	98,51		1600	97,48
1598	96,24		1598	98,52		1598	97,5
1596	96,25		1596	98,54		1596	97,51
1594	96,25		1594	98,55		1594	97,53
1592	96,25		1592	98,57		1592	97,54
1590	96,26		1590	98,58		1590	97,55
1588	96,26		1588	98,6		1588	97,56
1586	96,26		1586	98,61		1586	97,57
1584	96,27		1584	98,62		1584	97,58
1582	96,28		1582	98,64		1582	97,59
1580	96,3		1580	98,66		1580	97,61
1578	96,31		1578	98,68		1578	97,62
1576	96,33		1576	98,7		1576	97,63
1574	96,35		1574	98,72		1574	97,64
1572	96,37		1572	98,75		1572	97,65
1570	96,38		1570	98,77		1570	97,66
1568	96,4		1568	98,78		1568	97,67
1566	96,42		1566	98,8		1566	97,68
1564	96,44		1564	98,81		1564	97,68
1562	96,46		1562	98,82		1562	97,68
1560	96,48		1560	98,83		1560	97,67
1558	96,5		1558	98,83		1558	97,66
1556	96,51		1556	98,83		1556	97,64
1554	96,51		1554	98,83		1554	97,63
1552	96,51		1552	98,83		1552	97,62
1550	96,51		1550	98,84		1550	97,62
1548	96,51		1548	98,84		1548	97,62
1546	96,52		1546	98,85		1546	97,62
1544	96,53		1544	98,86		1544	97,61
1542	96,56		1542	98,87		1542	97,59
1540	96,58		1540	98,88		1540	97,56
1538	96,61		1538	98,9		1538	97,53
1536	96,62		1536	98,91		1536	97,49
1534	96,63		1534	98,92		1534	97,47
1532	96,63		1532	98,92		1532	97,44
1530	96,62		1530	98,92		1530	97,42
1528	96,62		1528	98,92		1528	97,4
1526	96,62		1526	98,93		1526	97,37
1524	96,61		1524	98,93		1524	97,35
1522	96,61		1522	98,93		1522	97,32
1520	96,61		1520	98,93		1520	97,3
1518	96,61		1518	98,93		1518	97,28
1516	96,61		1516	98,93		1516	97,27
1514	96,6		1514	98,93		1514	97,27
1512	96,6		1512	98,93		1512	97,27
1510	96,61		1510	98,93		1510	97,27
1508	96,61		1508	98,93		1508	97,27
1506	96,62		1506	98,94		1506	97,26
1504	96,63		1504	98,95		1504	97,26
1502	96,64		1502	98,96		1502	97,25
1500	96,65		1500	98,97		1500	97,23
1498	96,65		1498	98,98		1498	97,22
1496	96,64		1496	98,98		1496	97,22
1494	96,63		1494	98,99		1494	97,21
1492	96,62		1492	98,99		1492	97,21
1490	96,6		1490	98,99		1490	97,21
1488	96,57		1488	98,99		1488	97,21
1486	96,55		1486	98,99		1486	97,21
1484	96,53		1484	98,99		1484	97,21
1482	96,51		1482	98,99		1482	97,21
1480	96,49		1480	98,99		1480	97,21
1478	96,47		1478	98,99		1478	97,21
1476	96,45		1476	99		1476	97,21
1474	96,44		1474	99		1474	97,21
1472	96,42		1472	99,01		1472	97,21
1470	96,41		1470	99,01		1470	97,21
1468	96,4		1468	99,02		1468	97,21
1466	96,39		1466	99,02		1466	97,21
1464	96,39		1464	99,02		1464	97,21
1462	96,39		1462	99,02		1462	97,21
1460	96,39		1460	99,01		1460	97,22
1458	96,39		1458	99		1458	97,22
1456	96,38		1456	99		1456	97,23
1454	96,38		1454	99		1454	97,23
1452	96,38		1452	99		1452	97,23
1450	96,37		1450	99		1450	97,24
1448	96,37		1448	99,01		1448	97,24
1446	96,37		1446	99,01		1446	97,23
1444	96,36		1444	99,01		1444	97,23
1442	96,35		1442	99,01		1442	97,22
1440	96,34		1440	99,01		1440	97,22
1438	96,33		1438	99,01		1438	97,21
1436	96,31		1436	99,02		1436	97,21
1434	96,29		1434	99,02		1434	97,22
1432	96,28		1432	99,02		1432	97,23
1430	96,26		1430	99,02		1430	97,24
1428	96,24		1428	99,02		1428	97,27
1426	96,23		1426	99,01		1426	97,29
1424	96,21		1424	99		1424	97,32
1422	96,19		1422	99		1422	97,35
1420	96,17		1420	98,99		1420	97,38
1418	96,16		1418	98,99		1418	97,41
1416	96,14		1416	98,98		1416	97,43
1414	96,13		1414	98,98		1414	97,45
1412	96,12		1412	98,98		1412	97,48
1410	96,11		1410	98,98		1410	97,5
1408	96,11		1408	98,98		1408	97,52
1406	96,1		1406	98,98		1406	97,54
1404	96,1		1404	98,99		1404	97,57
1402	96,11		1402	98,99		1402	97,59
1400	96,11		1400	98,99		1400	97,62
1398	96,12		1398	99		1398	97,65
1396	96,13		1396	99		1396	97,68
1394	96,14		1394	99		1394	97,71
1392	96,15		1392	99,01		1392	97,75
1390	96,16		1390	99,01		1390	97,78
1388	96,18		1388	99,01		1388	97,81
1386	96,19		1386	99,02		1386	97,83
1384	96,21		1384	99,02		1384	97,86
1382	96,23		1382	99,02		1382	97,88
1380	96,24		1380	99,03		1380	97,91
1378	96,26		1378	99,03		1378	97,93
1376	96,27		1376	99,04		1376	97,96
1374	96,29		1374	99,05		1374	97,98
1372	96,3		1372	99,06		1372	98,01
1370	96,32		1370	99,07		1370	98,04
1368	96,33		1368	99,07		1368	98,06
1366	96,34		1366	99,08		1366	98,08
1364	96,35		1364	99,09		1364	98,11
1362	96,36		1362	99,09		1362	98,13
1360	96,37		1360	99,1		1360	98,14
1358	96,39		1358	99,11		1358	98,16
1356	96,4		1356	99,12		1356	98,17
1354	96,41		1354	99,12		1354	98,18
1352	96,43		1352	99,13		1352	98,19
1350	96,44		1350	99,13		1350	98,2
1348	96,45		1348	99,13		1348	98,21
1346	96,46		1346	99,13		1346	98,23
1344	96,47		1344	99,13		1344	98,24
1342	96,48		1342	99,13		1342	98,26
1340	96,48		1340	99,13		1340	98,27
1338	96,49		1338	99,13		1338	98,29
1336	96,49		1336	99,14		1336	98,31
1334	96,5		1334	99,14		1334	98,32
1332	96,51		1332	99,15		1332	98,33
1330	96,52		1330	99,16		1330	98,34
1328	96,53		1328	99,16		1328	98,35
1326	96,54		1326	99,16		1326	98,35
1324	96,55		1324	99,16		1324	98,35
1322	96,55		1322	99,16		1322	98,35
1320	96,56		1320	99,16		1320	98,35
1318	96,56		1318	99,16		1318	98,36
1316	96,57		1316	99,16		1316	98,37
1314	96,57		1314	99,16		1314	98,37
1312	96,57		1312	99,16		1312	98,38
1310	96,58		1310	99,17		1310	98,38
1308	96,58		1308	99,17		1308	98,38
1306	96,58		1306	99,17		1306	98,38
1304	96,59		1304	99,18		1304	98,38
1302	96,59		1302	99,18		1302	98,38
1300	96,59		1300	99,18		1300	98,37
1298	96,59		1298	99,18		1298	98,37
1296	96,59		1296	99,18		1296	98,37
1294	96,59		1294	99,18		1294	98,37
1292	96,59		1292	99,18		1292	98,37
1290	96,6		1290	99,18		1290	98,37
1288	96,6		1288	99,18		1288	98,36
1286	96,6		1286	99,18		1286	98,36
1284	96,6		1284	99,17		1284	98,36
1282	96,6		1282	99,17		1282	98,36
1280	96,6		1280	99,17		1280	98,36
1278	96,6		1278	99,16		1278	98,36
1276	96,6		1276	99,15		1276	98,35
1274	96,59		1274	99,15		1274	98,34
1272	96,59		1272	99,14		1272	98,34
1270	96,58		1270	99,13		1270	98,33
1268	96,58		1268	99,12		1268	98,32
1266	96,57		1266	99,11		1266	98,31
1264	96,57		1264	99,1		1264	98,3
1262	96,56		1262	99,09		1262	98,29
1260	96,55		1260	99,08		1260	98,28
1258	96,55		1258	99,07		1258	98,26
1256	96,54		1256	99,06		1256	98,25
1254	96,54		1254	99,05		1254	98,23
1252	96,54		1252	99,05		1252	98,22
1250	96,53		1250	99,04		1250	98,2
1248	96,53		1248	99,03		1248	98,18
1246	96,52		1246	99,01		1246	98,16
1244	96,52		1244	99		1244	98,13
1242	96,52		1242	98,99		1242	98,11
1240	96,52		1240	98,97		1240	98,08
1238	96,51		1238	98,95		1238	98,05
1236	96,51		1236	98,93		1236	98,02
1234	96,51		1234	98,91		1234	97,99
1232	96,5		1232	98,89		1232	97,96
1230	96,5		1230	98,86		1230	97,92
1228	96,5		1228	98,84		1228	97,88
1226	96,49		1226	98,82		1226	97,84
1224	96,49		1224	98,8		1224	97,8
1222	96,49		1222	98,78		1222	97,75
1220	96,49		1220	98,75		1220	97,7
1218	96,49		1218	98,73		1218	97,65
1216	96,48		1216	98,7		1216	97,6
1214	96,48		1214	98,67		1214	97,54
1212	96,48		1212	98,64		1212	97,48
1210	96,47		1210	98,61		1210	97,41
1208	96,47		1208	98,58		1208	97,34
1206	96,46		1206	98,54		1206	97,26
1204	96,45		1204	98,51		1204	97,18
1202	96,45		1202	98,47		1202	97,1
1200	96,44		1200	98,44		1200	97,02
1198	96,43		1198	98,4		1198	96,93
1196	96,43		1196	98,36		1196	96,84
1194	96,42		1194	98,32		1194	96,74
1192	96,42		1192	98,28		1192	96,64
1190	96,42		1190	98,24		1190	96,53
1188	96,41		1188	98,2		1188	96,42
1186	96,41		1186	98,15		1186	96,3
1184	96,41		1184	98,11		1184	96,18
1182	96,4		1182	98,06		1182	96,05
1180	96,4		1180	98,02		1180	95,92
1178	96,39		1178	97,97		1178	95,79
1176	96,38		1176	97,92		1176	95,65
1174	96,38		1174	97,87		1174	95,5
1172	96,37		1172	97,82		1172	95,35
1170	96,36		1170	97,77		1170	95,19
1168	96,35		1168	97,71		1168	95,03
1166	96,33		1166	97,66		1166	94,86
1164	96,32		1164	97,6		1164	94,69
1162	96,31		1162	97,55		1162	94,51
1160	96,3		1160	97,49		1160	94,33
1158	96,28		1158	97,43		1158	94,15
1156	96,27		1156	97,37		1156	93,96
1154	96,26		1154	97,31		1154	93,76
1152	96,24		1152	97,25		1152	93,57
1150	96,23		1150	97,19		1150	93,37
1148	96,21		1148	97,14		1148	93,18
1146	96,2		1146	97,08		1146	92,98
1144	96,18		1144	97,02		1144	92,78
1142	96,16		1142	96,96		1142	92,58
1140	96,14		1140	96,89		1140	92,38
1138	96,12		1138	96,83		1138	92,18
1136	96,1		1136	96,77		1136	91,98
1134	96,09		1134	96,71		1134	91,79
1132	96,07		1132	96,65		1132	91,59
1130	96,06		1130	96,59		1130	91,4
1128	96,05		1128	96,53		1128	91,2
1126	96,05		1126	96,46		1126	91,01
1124	96,04		1124	96,4		1124	90,82
1122	96,03		1122	96,34		1122	90,62
1120	96,03		1120	96,27		1120	90,43
1118	96,02		1118	96,21		1118	90,25
1116	96,02		1116	96,15		1116	90,07
1114	96,01		1114	96,09		1114	89,89
1112	96,01		1112	96,03		1112	89,71
1110	96		1110	95,97		1110	89,54
1108	95,99		1108	95,91		1108	89,38
1106	95,99		1106	95,86		1106	89,22
1104	95,98		1104	95,81		1104	89,07
1102	95,98		1102	95,76		1102	88,92
1100	95,97		1100	95,71		1100	88,78
1098	95,97		1098	95,67		1098	88,65
1096	95,97		1096	95,63		1096	88,52
1094	95,97		1094	95,58		1094	88,4
1092	95,97		1092	95,54		1092	88,27
1090	95,96		1090	95,49		1090	88,16
1088	95,96		1088	95,45		1088	88,05
1086	95,95		1086	95,41		1086	87,95
1084	95,95		1084	95,37		1084	87,86
1082	95,94		1082	95,34		1082	87,78
1080	95,94		1080	95,3		1080	87,7
1078	95,93		1078	95,27		1078	87,63
1076	95,93		1076	95,25		1076	87,56
1074	95,93		1074	95,22		1074	87,5
1072	95,92		1072	95,21		1072	87,45
1070	95,92		1070	95,2		1070	87,41
1068	95,92		1068	95,19		1068	87,37
1066	95,92		1066	95,19		1066	87,34
1064	95,92		1064	95,2		1064	87,32
1062	95,92		1062	95,21		1062	87,29
1060	95,92		1060	95,22		1060	87,28
1058	95,92		1058	95,23		1058	87,27
1056	95,92		1056	95,26		1056	87,26
1054	95,91		1054	95,29		1054	87,27
1052	95,91		1052	95,32		1052	87,28
1050	95,9		1050	95,36		1050	87,29
1048	95,89		1048	95,4		1048	87,31
1046	95,88		1046	95,45		1046	87,33
1044	95,88		1044	95,51		1044	87,35
1042	95,87		1042	95,57		1042	87,37
1040	95,87		1040	95,63		1040	87,4
1038	95,87		1038	95,7		1038	87,43
1036	95,88		1036	95,77		1036	87,47
1034	95,89		1034	95,84		1034	87,5
1032	95,89		1032	95,91		1032	87,54
1030	95,9		1030	95,98		1030	87,58
1028	95,9		1028	96,04		1028	87,61
1026	95,9		1026	96,1		1026	87,65
1024	95,9		1024	96,16		1024	87,68
1022	95,89		1022	96,22		1022	87,73
1020	95,88		1020	96,28		1020	87,77
1018	95,87		1018	96,33		1018	87,81
1016	95,85		1016	96,37		1016	87,85
1014	95,83		1014	96,41		1014	87,9
1012	95,81		1012	96,45		1012	87,94
1010	95,79		1010	96,48		1010	87,98
1008	95,77		1008	96,51		1008	88,03
1006	95,74		1006	96,53		1006	88,08
1004	95,72		1004	96,56		1004	88,13
1002	95,7		1002	96,58		1002	88,18
1000	95,67		1000	96,6		1000	88,23
998	95,64		998	96,62		998	88,28
996	95,6		996	96,63		996	88,33
994	95,56		994	96,63		994	88,37
992	95,52		992	96,63		992	88,42
990	95,47		990	96,63		990	88,46
988	95,42		988	96,63		988	88,51
986	95,37		986	96,62		986	88,55
984	95,31		984	96,61		984	88,6
982	95,26		982	96,6		982	88,65
980	95,19		980	96,6		980	88,7
978	95,13		978	96,6		978	88,76
976	95,07		976	96,6		976	88,82
974	95,01		974	96,61		974	88,9
972	94,96		972	96,63		972	88,97
970	94,9		970	96,65		970	89,05
968	94,85		968	96,67		968	89,14
966	94,79		966	96,69		966	89,22
964	94,74		964	96,71		964	89,29
962	94,7		962	96,72		962	89,37
960	94,66		960	96,74		960	89,44
958	94,63		958	96,75		958	89,52
956	94,6		956	96,76		956	89,59
954	94,58		954	96,77		954	89,66
952	94,56		952	96,78		952	89,73
950	94,54		950	96,79		950	89,79
948	94,53		948	96,79		948	89,85
946	94,52		946	96,8		946	89,9
944	94,52		944	96,8		944	89,95
942	94,52		942	96,8		942	90
940	94,53		940	96,81		940	90,05
938	94,54		938	96,81		938	90,09
936	94,56		936	96,81		936	90,13
934	94,57		934	96,81		934	90,17
932	94,59		932	96,81		932	90,2
930	94,61		930	96,8		930	90,23
928	94,64		928	96,8		928	90,26
926	94,66		926	96,8		926	90,28
924	94,68		924	96,8		924	90,31
922	94,7		922	96,8		922	90,33
920	94,71		920	96,8		920	90,35
918	94,73		918	96,8		918	90,36
916	94,75		916	96,8		916	90,38
914	94,77		914	96,79		914	90,39
912	94,79		912	96,79		912	90,4
910	94,81		910	96,79		910	90,41
908	94,84		908	96,78		908	90,43
906	94,86		906	96,78		906	90,44
904	94,89		904	96,78		904	90,45
902	94,91		902	96,77		902	90,46
900	94,94		900	96,77		900	90,46
898	94,96		898	96,77		898	90,47
896	94,99		896	96,77		896	90,48
894	95,01		894	96,78		894	90,49
892	95,04		892	96,79		892	90,5
890	95,06		890	96,79		890	90,5
888	95,08		888	96,79		888	90,51
886	95,1		886	96,8		886	90,51
884	95,12		884	96,8		884	90,51
882	95,14		882	96,79		882	90,51
880	95,15		880	96,79		880	90,5
878	95,17		878	96,79		878	90,5
876	95,2		876	96,79		876	90,5
874	95,22		874	96,79		874	90,5
872	95,24		872	96,79		872	90,49
870	95,26		870	96,79		870	90,48
868	95,28		868	96,79		868	90,47
866	95,3		866	96,79		866	90,46
864	95,32		864	96,79		864	90,44
862	95,33		862	96,79		862	90,43
860	95,35		860	96,79		860	90,42
858	95,37		858	96,79		858	90,4
856	95,38		856	96,79		856	90,39
854	95,4		854	96,79		854	90,38
852	95,41		852	96,79		852	90,37
850	95,43		850	96,79		850	90,36
848	95,45		848	96,79		848	90,35
846	95,47		846	96,8		846	90,35
844	95,48		844	96,8		844	90,35
842	95,5		842	96,81		842	90,36
840	95,51		840	96,81		840	90,36
838	95,52		838	96,81		838	90,37
836	95,53		836	96,81		836	90,37
834	95,54		834	96,81		834	90,38
832	95,55		832	96,8		832	90,38
830	95,56		830	96,8		830	90,38
828	95,57		828	96,79		828	90,37
826	95,58		826	96,78		826	90,36
824	95,6		824	96,77		824	90,34
822	95,61		822	96,76		822	90,32
820	95,63		820	96,75		820	90,29
818	95,64		818	96,74		818	90,25
816	95,66		816	96,73		816	90,21
814	95,67		814	96,73		814	90,18
812	95,69		812	96,72		812	90,14
810	95,7		810	96,72		810	90,09
808	95,71		808	96,71		808	90,04
806	95,71		806	96,71		806	89,98
804	95,71		804	96,7		804	89,92
802	95,71		802	96,7		802	89,85
800	95,71		800	96,69		800	89,78
798	95,71		798	96,68		798	89,71
796	95,72		796	96,67		796	89,64
794	95,72		794	96,67		794	89,56
792	95,73		792	96,65		792	89,48
790	95,73		790	96,64		790	89,39
788	95,73		788	96,63		788	89,3
786	95,73		786	96,61		786	89,21
784	95,73		784	96,59		784	89,12
782	95,74		782	96,58		782	89,03
780	95,74		780	96,56		780	88,93
778	95,75		778	96,55		778	88,83
776	95,75		776	96,53		776	88,73
774	95,75		774	96,52		774	88,63
772	95,76		772	96,5		772	88,52
770	95,76		770	96,49		770	88,41
768	95,76		768	96,47		768	88,3
766	95,76		766	96,45		766	88,19
764	95,77		764	96,43		764	88,07
762	95,77		762	96,4		762	87,95
760	95,78		760	96,38		760	87,82
758	95,78		758	96,35		758	87,68
756	95,78		756	96,32		756	87,54
754	95,78		754	96,29		754	87,4
752	95,78		752	96,26		752	87,25
750	95,78		750	96,23		750	87,09
748	95,78		748	96,21		748	86,93
746	95,78		746	96,18		746	86,77
744	95,78		744	96,15		744	86,61
742	95,78		742	96,12		742	86,43
740	95,78		740	96,09		740	86,26
738	95,77		738	96,05		738	86,08
736	95,77		736	96,02		736	85,89
734	95,77		734	95,99		734	85,71
732	95,76		732	95,95		732	85,52
730	95,76		730	95,91		730	85,33
728	95,76		728	95,87		728	85,14
726	95,76		726	95,83		726	84,95
724	95,76		724	95,79		724	84,76
722	95,76		722	95,75		722	84,57
720	95,76		720	95,71		720	84,38
718	95,77		718	95,67		718	84,19
716	95,78		716	95,63		716	84
714	95,78		714	95,6		714	83,81
712	95,79		712	95,56		712	83,62
710	95,8		710	95,53		710	83,43
708	95,81		708	95,5		708	83,24
706	95,81		706	95,47		706	83,05
704	95,82		704	95,44		704	82,87
702	95,82		702	95,41		702	82,69
700	95,83		700	95,38		700	82,51
698	95,83		698	95,35		698	82,33
696	95,84		696	95,31		696	82,15
694	95,84		694	95,27		694	81,97
692	95,84		692	95,24		692	81,78
690	95,84		690	95,2		690	81,59
688	95,83		688	95,16		688	81,4
686	95,83		686	95,13		686	81,22
684	95,83		684	95,1		684	81,04
682	95,83		682	95,07		682	80,85
680	95,84		680	95,04		680	80,67
678	95,85		678	95,01		678	80,49
676	95,86		676	94,99		676	80,31
674	95,89		674	94,96		674	80,13
672	95,91		672	94,93		672	79,95
670	95,94		670	94,89		670	79,76
668	95,96		668	94,85		668	79,57
666	95,98		666	94,81		666	79,37
664	95,98		664	94,77		664	79,17
662	95,99		662	94,72		662	78,96
660	95,99		660	94,68		660	78,76
658	95,98		658	94,63		658	78,56
656	95,98		656	94,59		656	78,37
654	95,98		654	94,54		654	78,17
652	95,99		652	94,49		652	77,98
650	95,99		650	94,44		650	77,79
648	96		648	94,38		648	77,59
646	96,01		646	94,33		646	77,39
644	96,01		644	94,27		644	77,19
642	96,02		642	94,22		642	76,98
640	96,03		640	94,17		640	76,79
638	96,04		638	94,11		638	76,59
636	96,05		636	94,06		636	76,39
634	96,06		634	94,01		634	76,18
632	96,07		632	93,95		632	75,96
630	96,07		630	93,89		630	75,74
628	96,08		628	93,82		628	75,51
626	96,08		626	93,76		626	75,27
624	96,07		624	93,69		624	75,04
622	96,07		622	93,63		622	74,81
620	96,07		620	93,57		620	74,59
618	96,06		618	93,51		618	74,36
616	96,07		616	93,45		616	74,14
614	96,07		614	93,39		614	73,92
612	96,08		612	93,33		612	73,71
610	96,09		610	93,27		610	73,51
608	96,1		608	93,22		608	73,32
606	96,11		606	93,17		606	73,16
604	96,12		604	93,12		604	73
602	96,13		602	93,08		602	72,85
600	96,15		600	93,03		600	72,71
598	96,16		598	92,99		598	72,57
596	96,17		596	92,96		596	72,44
594	96,19		594	92,93		594	72,31
592	96,2		592	92,9		592	72,19
590	96,21		590	92,88		590	72,07
588	96,22		588	92,86		588	71,94
586	96,23		586	92,85		586	71,81
584	96,24		584	92,83		584	71,67
582	96,24		582	92,81		582	71,51
580	96,24		580	92,78		580	71,35
578	96,24		578	92,75		578	71,19
576	96,24		576	92,72		576	71,03
574	96,24		574	92,69		574	70,86
572	96,24		572	92,66		572	70,69
570	96,24		570	92,62		570	70,52
568	96,24		568	92,59		568	70,33
566	96,24		566	92,56		566	70,14
564	96,25		564	92,53		564	69,95
562	96,26		562	92,5		562	69,76
560	96,28		560	92,48		560	69,58
558	96,3		558	92,46		558	69,42
556	96,32		556	92,43		556	69,25
554	96,34		554	92,4		554	69,1
552	96,35		552	92,36		552	68,94
550	96,37		550	92,33		550	68,79
548	96,38		548	92,3		548	68,65
546	96,39		546	92,28		546	68,52
544	96,39		544	92,26		544	68,4
542	96,4		542	92,25		542	68,29
540	96,41		540	92,24		540	68,19
538	96,42		538	92,23		538	68,1
536	96,43		536	92,23		536	68,02
534	96,44		534	92,23		534	67,94
532	96,45		532	92,22		532	67,88
530	96,45		530	92,22		530	67,83
528	96,45		528	92,23		528	67,8
526	96,45		526	92,23		526	67,79
524	96,46		524	92,23		524	67,78
522	96,46		522	92,23		522	67,78
520	96,46		520	92,22		520	67,78
518	96,46		518	92,22		518	67,79
516	96,47		516	92,22		516	67,81
514	96,48		514	92,22		514	67,84
512	96,49		512	92,21		512	67,87
510	96,51		510	92,21		510	67,92
508	96,53		508	92,21		508	67,97
506	96,55		506	92,2		506	68,01
504	96,57		504	92,19		504	68,06
502	96,59		502	92,19		502	68,12
500	96,62		500	92,2		500	68,19
498	96,64		498	92,22		498	68,27
496	96,65		496	92,24		496	68,37
494	96,67		494	92,27		494	68,47
492	96,69		492	92,3		492	68,58
490	96,7		490	92,33		490	68,69
488	96,71		488	92,36		488	68,79
486	96,72		486	92,39		486	68,88
484	96,73		484	92,42		484	68,98
482	96,73		482	92,44		482	69,08
480	96,73		480	92,47		480	69,18
478	96,72		478	92,49		478	69,28
476	96,71		476	92,51		476	69,36
474	96,69		474	92,51		474	69,43
472	96,66		472	92,51		472	69,49
470	96,63		470	92,51		470	69,55
468	96,59		468	92,51		468	69,62
466	96,55		466	92,5		466	69,7
464	96,52		464	92,5		464	69,78
462	96,48		462	92,49		462	69,87
460	96,47		460	92,48		460	69,94
458	96,46		458	92,46		458	70
456	96,47		456	92,44		456	70,03
454	96,5		454	92,43		454	70,06
452	96,55		452	92,42		452	70,08
450	96,6		450	92,43		450	70,1
448	96,66		448	92,45		448	70,13
446	96,73		446	92,48		446	70,16
444	96,78		444	92,52		444	70,18
442	96,82		442	92,56		442	70,18
440	96,84		440	92,6		440	70,18
438	96,84		438	92,63		438	70,16
436	96,83		436	92,67		436	70,16
434	96,79		434	92,7		434	70,16
432	96,75		432	92,74		432	70,19
430	96,7		430	92,77		430	70,22
428	96,65		428	92,8		428	70,25
426	96,6		426	92,81		426	70,27
424	96,55		424	92,8		424	70,3
422	96,51		422	92,78		422	70,34
420	96,46		420	92,73		420	70,41
418	96,44		418	92,68		418	70,49
416	96,43		416	92,62		416	70,57
414	96,46		414	92,56		414	70,63
412	96,51		412	92,51		412	70,65
410	96,57		410	92,48		410	70,62
408	96,64		408	92,45		408	70,55
406	96,67		406	92,45		406	70,48
404	96,65		404	92,51		404	70,44
402	96,58		402	92,61		402	70,45
400	96,48		400	92,75		400	70,47
